# Supplementary material for: Seed Size, Fecundity and Postfire Regeneration Strategy Are Interdependent in Hakea
Source: PLoS One. 2015 Jun 2;10(6):e0129027. doi: 10.1371/journal.pone.0129027 (PMC4455191; doi:10.1371/journal.pone.0129027)
Supplement: S1 Appendix — (XML) [file pone.0129027.s001.xml]

<?xml version="1.0" encoding="UTF-8" standalone="no"?><beast beautitemplate='Standard' beautistatus='' namespace="beast.core:beast.evolution.alignment:beast.evolution.tree.coalescent:beast.core.util:beast.evolution.nuc:beast.evolution.operators:beast.evolution.sitemodel:beast.evolution.substitutionmodel:beast.evolution.likelihood" version="2.0">


    <data
id="final_Hakea"
name="alignment">
                    <sequence id="seq_Hakea_strumosa" taxon="Hakea_strumosa" totalcount="4" value="GGTAGTTAAGGGTCGAGATACTGTCGGCCAGCAAATTAATGTGACTTGTGAGGTACAGCAATTATTAGGAAATAATCGAGTTAGAGCTGTAGCCATGAGTGCTACAGATGGCCTGATGAGGGGAATGGAAGTGATTGACACAGGAGCTCCTTTAAGTGTTCCAGTCGGTGGAGCAACTCTCGGACGAATTTTCAATGTTCTTGGAGAACCTGTTGATAATTTAGGTCCTGTAGATACCCGCACAACATCTCCTATTCATAGATCCGCGCCCGCCTTTATACAGTTAGATACCAAATTATCTATTTTTGAAACAGGAATTAAGGTAGTGGATCTTTTAGCTCCCTATCGCCGTGGAGGAAAAATCGGACTATTCGGGGGAGCTGGGGTGGGTAAAACAGTACTCATCATGGAATTGATCAACAACATTGCCAAAGCGCATGGCGGTGTATCTGTATTTGGCGGAGTAGGCGAACGTACTCGTGAAGGAAATGATCTTTACATGGAAATGAAAGAATCTGGAGTGATTAATGAACAAAATATTGCGCAGTGTAATAAAGCATCAATTCAATACTGATTCGTCCATAACCATAATTAGATGAATCTAGTTCATAGGAAA-------AAAATAAAGAGCCTCGGGTCAATAAAGACTGAGGAGATTGACTCAGGAACAAATTTC-TTAGGAGCTCCATTGCAAAATT--GGGCCTAGCCATTAATAAAGAAGCGATGGGAACGACGAAACCTGTGACTGCAAAAGATTCTATTGAAAACGAATCCTAATGATTCATTGGGTGGGATGGCGGAACGAACCAGGAACCAATTCATTTATTCTGAGAGGTCGTGGGCTGGCCCTACGAATGAAACCCTACGAATGAAACAGATATTGAAAGAGTAGATATTCGCCCGCGAAAGCCTTCTTATTGGATTGCAAAAATTTCGTCGATTCGATAAAGGGAAAAAGAAAGATTCGTTCTAAAACATTCTCT-AAAAAAAGAAAAGAAATTGTCCAGTTGTATATAC--AAACAAGATTCAAAAATTCCTACACG--------ACAGATTCAATCTCAAAAAACCCTACGATTCAGTTTCTTATTCAT-------------TCAAT-------AATAAAATAGATGTATATCTGTA-----ATATTATTGAATCGTTTCATTCGCGAGGAGCTGGATGGCGCGATGGATGTGAAGAAGTAGGCCATTATCTCGGCAATAATGAGCCAAGCTCGTATTTGCAGTGAATCCCCCCGTCAAGTAGTCGTGCATTACGATAGGAACTCCCAATTCTCTGGCAAATACAGCCCTTTTTATCATTTCTTCACATGTACCTGCCGTAGCATTCAAGTAATGTCCTTTGATTTCACCCGTTTCGGCCTGTGCTTTATAAATTGCTTCGGCACAAAATAAGAAACGGTCTCTCCAACGCATAAATGGTTGGGAGTTGACGTTTTCATCATCCTTGGTAAAATCAAGTCCACCGCGAAGACATTCATAAACCGCTCTACCATAGTTCTTAGCAGATAACCCCAATTTTGGTTTAATAGTACATCCCAATAGGGGTCGACCATATTTGTTCAATTTATCCCTCTCAACTTGGATACCATGAGGCGGGCCTTGTCAGGGTCG----TCGGTTCCCGGGGT-GGGCGGCG--CGTGCACGACGTCCG-GACTAATGGGCACAGTGG-CTTCTACCACCACTCGTCGTGACGCTCG-CCACACAGGGGGCCTTTGCCTTTGGGCCGGCCGCGCCCCT---AACG-GGACACGGGGGGCCAGACTCCGCTCCGCGC----ACCTC--CCGCCTTG------GGGGCG-G-----GGGTGGGCGGGCGACGCGATGCGTGACGCCCAGGCGGGCGTGCCCTCGGCCCGATGGCCTAGGGCGCAACTTGCGTTCAAAGACTCGATGGTTCACGGGATTCTGCAATTCACACCAAGTATCGCATTTCGCTACGTTCTTCATCGATGCGAGAGCCGAGATATCCGTTGCCGAGAGTCG-TTCGTGAGATTCGGATGTTGGACGAGGCATATTAACTAACCAATTCGTTATTAGACCTTGTCATGGTATTTGAGTCTCCAAATACATTATTATTCTATACTCTTTCATATATATGGCGCAACCCAATCCTTGTTTTTCAAGCCTCTAATCCTTAC----------------------------TTTTTTTGAATCTAAATATCTAATATCTAAATAATAAGAAATTAACTCTTGACAGTAATATAT-------GTTGTATATGTAAATTTATGAAAATTCTAGATGTGAAAATATGCGGAATTCCTCCATGAAAGGGTA-TAAGATATAAGAATAGGCGGAAATCAATGTGCTTATGCTGAAAT-AAGAAACAGGGGCCAATGAGATAGAAATAATGAAT--------CATAAAT-----------------------GTTCAGGTTCGAGTTCCATAGATAA-TATAGTATAGATGGGATTCTCT------ATAATGATAGAGAAATG-----------AAAGACCTCCTTATGATTCTTATTTTATGTACTTGATACTAC-TTGAATCTTTTTTTACCTACTTGATATTTTAAAAAAGGTTGGTTTAATTTCATTTTCAAATTCACTCATTGAATATTG-----AATGAGTAAAGGATTGAATTGGATTCGGTTGGATTGGATGGTACCAACGAAATTGAGTGCGAACTCCCGTTTCTTATTGAATTAACCGATCAACTTGAAATAGATCGATTCTTTACGAATCTACGGAAAATTTAGGTTATGACAATAAATCCAGTTTACTAATTGTGAAACGTTTCATTAATCGAATGTATCAACAGAATCATTTCATTATTTCGGCTAATAGTAATTGTTCTAAACAAAATCAATTTCTTTGGCACAACAAAAATTTAGATCTGAAAATGATATCAGAGGGGTTTGCAGTCATTGTGGAAATTCCATTCTCGCTGCGATTAGTATCTTCCCTAGAAGGGAAAGAACTAGTAAAATCCCGTAATTTACGATCAATTCATTCAATATTTTCTTTTTTAGAAGACAAATTATCACATTTAAATTTTCTGTCATATATACAAATACCCTACCCCATTCATCCGGAAATCTTAGTGCAAACCCTTCGCATCTGGGTAAAAGATGCCCCTTCTTTGCATTTATTGCGATTCTTTCTCTACGAGTATCATAATTGGAATAGTCNTATTACTCCAAAGAAATCCATTTCCACTTTTTCCAAAGAGAAT---CAAAGATTATTCGTGTTCCTATATAATTTTCATGTATATAAATGCGAATCCATATTTGTTTTTCTCCGTAAAAAATCTTCTTATTTACGATCAATGTCTTTTGGAGCCCTTCTTGAGCGAACACATTTCTATGG-AAAAAGAGAATATGTTGTAGTACTATCACCCTTATTCTACTAGAG-TTCTTGGATCTATGTCAATTAAAGGACTAAAAT-AAAAAAACATTACAAAGTCTTACCCATGCCCTGAAAATTTTTTGATCTTT-A-----AAAAAGAAGACTTTGTAAGTTTCATTAAGATTAAGAGTAATCATATGGATGGTAAATGATTCAGATTCAAATGGGAATTTCTTGCTCATAGATGTTC----------------------------------------------------------------------------------------------------------------------------AATTTGAGAAGGAGAACGATGACTAAATTGGAATCGCTAACGAG----AAAAAAAAAGAGTTAGGGAATTTCAGAGAAACCCTGGAAGTAAAAATGGGCAATCCTGAGCCAAATCCTATTTTCAGAAAAAAAAGACGGGTTCAGAAAGCAAGAAAAGGGGATAGGTGCAGAGACTCAATGGAGGCTATTCTAACGAATGGAGTTGACCGCGTTGGTA---------GAATCGAATCCTTCTATCGAAACAAAGATGAGGGATAAATCTATATACGCGTGTATACGTCCTGAAATAGAATATCAAACGATTAATGACGAGTCGCGTCCATGTTGTATTTTTTATATGAAAAATGGAAAAATTATTTGGAATTGATTCCAAAGAATCGAATATTCAGTGATTGAACGATTCACTCCACAGTTTGATAGATCTTTTGAAGAACTTATTAATCGGACGAGAATAAAGATAGAGTCCCGTTCTACAT----------GTCAATATTGACAACAATGAAACTTTATAGTAAGAGGAAAAGTCAGAACATGGTTTTTATGGGCGGTTTAACAAAATATGTCCCAATTACAAAAACGACTTTTTTATTAGGTACGCTTTCTCTTTGTGGTATTCCGCCTCTTGCTTGTTTTTGGTCCAAAGACGAAATTCTTAATGATAGTTGGTTGTTTTCAACTATTTTCGCAATAATCGCTTGTTCCACAGCAGGATTCACTGCATTTTATATGTTTCGGATATATTTACTTACTTTTGAGGGACATTTAAACATCCATTGTCAAAAGTACAGCGGAAAACAAAATAGCTCGTTTTATTCAATATATAT------------ATGGGGCAAAGAAGAAATGAAAATGATTAAAAAAAAAAATGGTTTATCAACAAC---------------AAAGAATAATCAAAGGGATTCTTTTTTTTCGAAGAAAACATATTTGATTGATGGAAATGTAAGAAGCATGACACGACCCTTTATTACGATTACAAATATTCA---------TTTTGAGAGTAAAGAAACTTTTTCCTATCCCCATGAATCGGACAATACTATCTTACTGCCTTTACTTATATTGGTCTTATTTACTTTATTCGTCGGATTCATAGGAATCCCTTTCAGTCAACGAGGAGTGGATTTTGATATATTATCCAAATGGTTAACTCCGTCGATAAATCTTTTACATTCTGATTCCAATTCCAGCAATTCTGTGGATTGGTATGAGTTTGTGATAAATGCAATTTTTTCTGTTAGTATAGCTTATTTTGGAATATTTATAGCGTTGCTTTTATATGGGCCTTTTTATTCATCTTTTAAGAAATTAAAAATAACTAATTCAATTGTTAAAATGGGTCCTAAGAGGGTTTTCTGGGACCAAATTCTAAATATTATATACAATTGGTCAGGTGAAGTTGCGTCTGAGATCACCAAACCAGGCCTTGAACCATATCTGGGTCTACATTATCCAGCTACGGATATCCCTCAGGCAGCAAGGTTCCTTTTCATGAAGTGCAAGGTTCGTATGATCTGTGACTGCCGTGCAAAGCATGTAAAGGTGCTACAGGATGAGAAGCTTGAATTTGATCTGACATTGTGTGGCTCGACGCTGAGGGCCCCACACAGCTGCCACTTACAATATATGGAGAACATGAGTTCCATTGCATCTTTGGTTATGGCTGTGGTTATTAATGAAGGAAATGAAGAAAGTGAGAACTC---TGGTTCGTCGCAGCCACAGAAGAGAAAGAGGCTCTGGGGCCTTGTTGTCTGCCATAACACAACTCCGAGGTTTGTTCCTTTCCCTCTACGCTATGCCTGTGAGTTTCTAATCCAGGTATTTGCCATCCATGTCAATAAGGAGATAGAATTAGAAAACCAGATTCTCGAGAAGAACATTCTACGTACACAAACACTCTTATGTGACATGCTGATGCGGGATGCACCTCTGGGTATTGTTTCACAGAATCCTAATATAATGGATCTGGTAAAGTGTGACGGGGCTGCACTTTTGTACGAAGACAAGATCTGGCTACTTGGATTGGTTCCAACTGAATCCCAGATACATGAGATAGCTGCGTGGCTCTCTAACTCTCACATGGATTCCACGGGGTTGAGTACAGATAGCCTATATGATGCAGGGTTTCCAGGGGCGCTTTCTCTTGCTGATGTAGTATGTGGGATGGCGGCAGTTAGGATAAATTCTAAAGATATGCTTTTCTGGTTCCGGTCCCCCACTGCTGCTGAGGTTCAATGGGGAGGAGCAAAGCATGATCCAAATGATAAGGATGATGCAAGAAGGATGCACCCAAGATCATCATTCAAGGCTTTCCTTGAAGTTGTTAAGACAAGGAGTTTACCTGAGTTCTTTTGATTTTATGGATGGGTACGTA-GT-----CTTGGCCGT-AAATAGTTTTG-TTTTCAGAATTTTAGTTGCAGTGGGAAATACC----T-ATCTGT-ATGAGCTTC---ATTCCTTTGGCAAAACAATTTTGCAGATATGAGAAGCCCGTAAAGGGAAGGAAAATTAATTGGATGAAGGCCGGAATATTAGAATCTGACAGGGTCGTCACTGTCAGCCCATACTATGCCCAAGAACTCATATCAGGCGTGAAGAAGGGTGTGGAGTTGGATAACATCATTCGCAAGACCGGCATTGCTGGTATTGTGAATGGGATGGATGTCCAAGAGTGGAACCCATCTACGGACAAATATATTGATGTGAAATATGACTCTACAACT-TAAGAGTTGTTTGGTGAAATCTCTGTCAA------------------------------------------------------------GCTCCCACCATG-------CAGCTTTGTTTGGTTGT-----CACTACCCGTC--TA----AATTGGTA-TTTCAGGTCCTCGATGCTAAACCTGTTTTAAAGGAAGCACTTCAAGCTGAGGTCGGGTTGCCTGTGGATGGAAATATCCCTGTAATAGGTTTTATTGGTAGACTGGAGGAGCAGAAAGGCTCAGATATTCTTGCTGCAGCAATTTCTCAGTTTGTCGGAGAGAATGTTCAGATTGTTATACTTGTATGTATCAGAC-TTGGAATGACTTTCCTCGTGTTTCTGGTTGATAGT----CCATCATTGG--------CTGCTTCCTCTTTTCTTCCTAGGGCACTGGTAAAAAGGCAATGGAGAAGCAGATTCAACAGTTGGAAACAAAATATCCTGAAAAGGCCATAGGGATAGCAAAATTCAATGTACCTCTGGCACATAAGATCATTGCTGGGGCTGATTTTATGCTGATCCCTAGCAGATTTGAGCCTTGTGGTCTCATTCAATTAGAGTTCTTTTGATTTTATGGATGGGTAAG-AGTCTCATTCTTTGCTATATAATAATTC-TATTTTAAGGTGCAATGGGGAATTCCTACTTGTGACTATTTTCATGACTCCTT-AACAAATAAATTTTGCAGGTACGAGAAGCCTGTAAAGGGAAGGAAAATTAATTGGATGAAGGCTGGAATATTAGAATCAGACAGGGTCGTCACTGTCAGCCCACATTATGCAGAAGAACTTGTTTCAGGCGTGGACAAGGGAGTGGAATTGGATAACATTATTCGCAAGACTGGAATTACTGGTATTGTGAACGGGATGGATGTTCAAGAGTGGAACCCGTCTACTGACAAATACATTGATGCCAAATATGATGCTACAACT-TAAG-------------------------AANNNNNNNNNNNNNNNNNNNNNNNNNNA-TTTTTCAGTCCCCATCATGTGACATTGTCCAGCT----------------TTACCAAAATTGTCA-TTGCAGGTGTTGGATGCCAAACCTCTTTTAAAGGAATCACTTCAAGCTGAGGTTGGGTTGCCTGTGGATAAAAACATCCCTGTCATAGGTTTTATCGGTAGACTGGAAGAACAGAAGGGCTCAGATATCCTAGCAGCTGCAATTCCCCAATTTATTGGAGAGAACGTTCAGATTGTGGTCCTTGTATGCACTTGGAATAGCTTACTCAACATTTCTACTTCTANNNNNNNNNNNNNNNNNNNNNNNNNNNNNNNNNNNNNNNNNNNN-------NNNTCCTG-TGAGGTTTCATC---TAAGTTGCTTCCTCTTCTTCTTCCAGGGTACTGGTAAAAAGCCACTGGAAAAGCAACTTGAGCAATTGGAAGTAAAATACCCCAGCAAGGCCAGAGGCGTTGCTAAATTCAATGTACCTCTCGCACATATGATCATTGCTGGTGCTGATTTTATGTTGATCCCCAGTAGGTTTGAACCATGTGGTCTCATTC"/>
                    <sequence id="seq_Hakea_florida" taxon="Hakea_florida" totalcount="4" value="GGTAGTTAAGGGTCGAGATACTGTCGGCCAGCAAATTAATGTGACTTGTGAGGTACAGCAATTATTAGGAAATAATCGAGTTAGAGCTGTAGCCATGAGTGCTACAGATGGCCTGATGAGGGGAATGGAAGTGATTGACACAGGAGCTCCTCTAAGTGTTCCAGTCGGTGGAGCAACTCTCGGACGAATTTTCAATGTTCTTGGAGAACCTGTTGATAATTTAGGTCCTGTAGATACCCGCACAACATCTCCTATTCATAGATCTGCGCCCGCCTTTATACAGTTAGATACCAAATTATCTATTTTTGAAACAGGAATTAAGGTAGTGGATCTTTTAGCTCCCTATCGCCGTGGAGGAAAAATCGGACTATTCGGGGGAGCTGGGGTGGGTAAAACAGTACTCATCATGGAATTGATCAACAACATTGCCAAAGCGCATGGCGGTGTATCTGTATTTGGCGGAGTAGGCGAACGTACTCGTGAAGGAAATGATCTTTACATGGAAATGAAAGAATCTGGAGTGATTAATGAACAAAATATTGCGCAGTGTAATAAAGCATCAATTCAATACTGATTCGTCCATAACCATAATTAGATGAATCTAGTTCATAGGAAA-------AAAATAAAGAGCCTCGGGTCAATAAAGACTGAGGAGATTGACTCAGGAACAAATTTA-TTAGGAGCTCCATTGCTAAATTC-GGGCCTAGCCATTAATAAAGAAGCGATGGGAACGACGAAACCTGTGACTGCAAAAGATTCTATTGAAAACGAATCCTAATGATTCATTGGGTGGGATGGCGGAACGAACCAGGAACCAATTCATTTATTCTGAGAGGTCGTGGGCTGGCCCTACGAATGAAACCCTACGAATGAAACAGATATTGAAAGAGTAGATATTCGCCCGCGAAAGCCTTCTTATTGGATTGCAAAAATTTCGTCGATTCGATAAAGGGAAAAAGAAAGATTCGTTCTAAAACATTCTCT-AAAAAAAGAAAAGAAATTGTCCAGTTGTATATAC--AAACAAGATTAAAAAATTCCTACATG--------ACAGATTCAATCTCAAAAAACCCTACGATTCAGTTTCTTATTCAT-------------TCAAT-------AATAAAATTGATGTATATCTGTA-----ATATTATTGAATCGTTTCATTCGCGAGGAGCTGGATG-------------------------------------------------------------------------------------------------------------------------------------------------------------------------------------------------------------------------------------------------------------------------------------------------------------------------------------------------------------------------------------------------------------------------------------------------------------------------------------------------------------------------------------------------------------------------------------------------------------------------------------------------------------------------------------------------------------------------------------------------------------------------------------------------------------------------------------------------------------------------------------------------------------------------------------------------------------------------------------------------------------------------------------------------------------------------------------------------------------------------------------------------------------------------------------------------------------------------------------------------------------------------------------------------------------------------------------------------------------------------------------------------------------------------------------------------------------------------------------------------------------------------------------------------------------------------------------------------------------------------------------------------AAATAGATCGATTCTTTACGAATCTACGGAAAATTTAGGTTATGACAATAAATCCAGTTTACTAATTGTGAAACGTTTCATTAATCGAATATATCAACAGAATCATTTGATTATTTCGGCTAATAGTAATAGTTCTAAACAAAATCAATTTCTTTGGCACAACAAAAATTTAGATCTGAAAATGATATCAGAGGGGTTTGCAGTCATTGTGGAAATTCCATTCTCGCTGCGATTAGTATCTTCCCTAGAAGGGAAAGAACTAGTAAAATCCCGTAATTTACGATCAATTCATTCAATATTTTCTTTTTTAGAGGACAAATTATCACATTTAAATTTTCTGTCAGATATACTAATACCCTACCCCATTCATCCGGAAATCTTAGTGCAAACCCTTCGCATCTGGGTAAAAGATGCCCCTTCTTTGCATTTATTGCGATTCTTTCTCTACGAGTATCATAATTGGAATAGTCTTATTACTCCAAAGAAATCCATTTCCACTTTTTCCAAAGAGAAT---CAAAGATTATTCTTGTTCCTATATAATTTTCATGTATATAAATGCGAATCCATATTTGTTTTTCTCCGTAAAAAATCTTCTCATTTACGATCAATGTCTTTTGGAGCCCTTCTTGAGCGAACACATTTCTATGG-AAAAAGAGAATATGTTGTAGTACTATCACCCTTATTCTACTAGAG-TTCTTGGGTCTATGTCAATTAAAGGACTAAAATAAAAAAAACATTACAAAGTCTTACCCATGCCCTGAAAATTTTTTGATCTTT-A-----AAAAAGAAGACTTTGTAAGTTTCATTAAGATTAAGAGTAATCATATGGATGGTAAATGATTCAGATTCAAATGGGAATTTCTTGCTCATAGATGTTC----------------------------------------------------------------------------------------------------------------------------AATTTGAGAAGGAGAACGATGACTAAATTGGAATCGCTAACGAG-----AAAAAAAAGAGTTAGGGAATTTCAGAGAAACCCTGGAAGTAAAAATGGGCAATCCTGAGCCAAATCCTATTTTCAGAAAACAAAGACGGGTTCAGAAAGCAAGAAAAGGGGATAGGTGCAGAGACTCAATGGAAGCTATTCTAACGAATGGAGTTGACCGCGTTGGTA---------GAATCGAATCCTTCTATCGAAACAAAGATGAGGGATAAATCTATATACGCGTGTATACGTCCTGAAATAGAATATCAAACGATTAATGACGAGTCGCGTCCATGTTGTATTTTTTATATGAAAAATGGAAAAATTCTTTGGAATTGATTCCAAAGAATCGAATATTCAGTGATTGAACGATTCATTCCACAGTTTGATAGATCTTTTGAAGAACTTATTAATCGGACGAGAATAAAGATAGAGTCCCGTTCTACAT----------GTCAATATTGACAACAATGAAACTTTATAGTAAGAGGAAAAGTCAGAACATGGTTTTTATGGGCGGTTTAACAAAATATGTCCCAATTACAAAAATGGCTTTTTTATTAGGTACGCTTTCTCTTTGTGGTATTCCACCTCTTGCTTGTTTTTGGTCCAAAGACGAAATTCTTAATGATAGTTGGTTGTTTTCAACTATTTTCGCAATAATCGCTTGTTCCACAGTAGGATTCACTGCATTTTATATGTTTCGTATATATTTACTTACTTTTGAGGGACATTTAAACGTCCATTGTCAAAAGTACAGCGGAAAACAAAATAGCTCGTTTTATTCAATATATAT------------ATGGGGCAAAGAAGAAATGAAAATGATTAAAAAAAAAAATTGTTTATCAACAACAAAGAATAATCAAAGAAAGAATAATCAAAGGGATTCTTTTTTTTCGAAGAAAACATATTTGATTGATGGAAATGTAAGAAGCATGACACGACCCTTTATTACGATTACAAATATTCA---------TTTTGAGAGTAAAGAAACTTTTTCCTATCCCCATGAATCGGACAATACTATCTTACTGCCTTTACTTATATTGGTCTTATTTACTTTATCCGTCGGATTCATAGGAATCCCTTTCAGTCAACGAGGAGTGGATTTTGATATATTATCCAAATGGTTAACTCCGTCGATAAATCTTTTACATTCTGATTCCAATTCCAGCAATTCTGTGGATTGGTATGAGTTTGTGATAAATGCAATTTTTTCTGTTAGTATAGCTTATTTTGGAATATTTATAGCGTTGCTTTTATATGGGCCTTTTTATTCATCTTTTAAGAAATTAAAAATAACTAATTCAATTGTTAAAATGGGTCCTAAGAGGGTTTTCTGGGACCAAATTCTAAATATTATATACAATTGGTCAGGTGAAGTTGTGTCTGAGATCACCAAGCCAGGCCTTGAACCATATCTGGGTCTACATTATCCAGCTACAGATATCCCTCAGGCAGCAAGGTTCCTTTTCATGAAGTGCAAGGTTCGTATGATCTGTGACTGCCGCGCAAGGCATGTAAAGGTGCTACAGGATGAGAAGCTTGAATTTGATCTGACATTGTGTGGCTCGACGCTGAGGGCCCCACACAGCTGCCACTTACAATATATGGAGAACATGAGTTCCATTGCATCTTTGGTTATGGCTGTGGTTATTAATGAAGGAAATGAAGAAAGTGAGAACTC---TGGTTCGTTGCAGCCACAGAAGAGAAAGAGGCTCTGGGGCCTTGTTGTCTGCCATAACACAACTCCGAGGTTTGTTCCTTTCCCTCTACGCTATGCCTGTGAGTTTCTGATCCAGGTATTTGCCATCCATGTCAATAAGGAGATAGAATTAGAAAACCAGATTCTCGAGAAGAACATTCTACGTACACAAACACTCTTATGTGACATGCTGATGCGGGATGCACCTCTGGGTATTGTTTCACAGAATCCTAATATAATGGATCTGGTAAAGTGTGACGGGGCTGCACTTTTGTACGAAGACAAGATCTGGCTACTTGGATTGGTTCCAACTGAATCCCAGATACATGAGATAGCTGTGTGGCTCTCTAACTCTCACATGGATTCCACGGGATTGAGTACAGATAGCCTATATGACGCAGGGTTTCCAGGGGCGCTTTCTCTTGCTGATGTAGTATGTGGGATGGCGGCAGTTAGGATAAATTCTAAAGATATGCTTTTCTGGTTCCGGTCCCCCACTGCTGCTGAGGTTCAATGGGGAGGAGCAAAGCATGATCCAAATGATAAGGATGATGCAAGAAGGATGCACCCAAGATCGTCATTCAAGGCTTTCCTTGAAGTTGTTAAGACAAGGAGTTTACCTGAGTTCTTTTGATTTTATGGATGGGTACGAA-GT-----CTTGGCTGT-AAATAGTTTTC-TTTTCAGAATTTTAGTTGCAGTGGGAAATACC----T-ATCTGT-ATGAGCTTC---ATTCCTTTGGCAAAACAATTTTGCAGATATGAGAAGCCCGTAAAGGGAAGGAAAATTAATTGGATGTAGGCCGGAATATTAGAATCTGACAGGGTCGTCACTGTCAGCCCATACTATGCCCAAGAACTCATATCAAGCGTGAAGAAGGGTGTGGAGTTGGATAACATCATTCGCAAGACCGGCATTGCTGGTATTGTGAATGGGATGGATGTCCAAGAGTGGAACCCTTCTACGGACAAATATATTGATGTGAAATACGACTCTACAACT-TAAGAGTTGTTTGGTGAAATCTCTGTCAATTC---------------------------------------------------------GCTCCCACCATG-------CAGCTTTGTTTGGTTGT-----CACTACCCGTA--TA----AATTGGTA-TTTCAGGTCCTCGATGCTAAACCTGTTTTAAAGGAAGCACTTCAAGCTGAGGTCGGGTTGCCTGTGGATGGAGATATCCCTGTAATAGGTTTTATTGGTAGACTGGAGGAGCAGAAAGGCTCAGATATTCTTGCTGCAGCAATTTCTCAGTTTGTCAGAGAGAATGTTCAGATTGTTATACTTGTATGTATCAGAC-TTGGAATGACTTTCCTCGTGTTTCTGGTTGATAGT----CCATCACTGG--------CTGCTTCCTCTTTTCTTCCTAGGGCACTGGTAAAAAGGCAATGGAGAAGCAGATTCAACAGTTGGAAACAAAATATCCTGAAAAGGCCATAGGGATAGCAAAATTCAATGTACCTCTGGCACATAAGATCATTGCTGGGGCTGATTTTATGCTGATCCCTAGCAGATTTGAGCCTTGTGGTCTCATTCAATTAGAGTTCTTTTGATTTTATGGATGGGTAAG-GGTCTCATTCTTTGCTATATAATAATTC-TATTTTAAGGTGCAATGGGGAATTCATACTTGTGACCATTTTCATGACTCCTT-AACAAATAAAATTTGCAGGTACGAGAAGCCTGTAAAGGGAAGGAAAATTAATTGGATGAAGGCTGGAATATTAGAATCAGACAGGGTCGTCACTGTCAGCCCACATTATGCAGAAGAACTTGTTTCAGGCGTGGACAAGGGAGTGGAATTGGATAACATTATTCGCAAGACTGGAATTATTGGTATTGTGAACGGGATGGATGTTCAAGAGTGGAACCCGTCTACTGACAAATACATTGATGCCAAATATGATGCTACAACT-TAAG-------------------------AANNNNNNNNNNNNNNNNNNNNNNNNNNT-TTTTTCAGTCCCCATCATGTGACATTGTCCAGCT----------------TTACCAAAATTGTCA-TTGCAGGTGTTGGATGCCAAACCTCTATTAAAGGAATCACTTCAAGCTGAGGTTGGGTTGCCTGTGGATAAAAACATCCCTGTCATAGGTTTTATCGGTAGACTGGAAGAACAGAAGGGCTCAGATATCCTAGCAGCTGCAATTCCCCAATTTATTGGAGAGAACGTTCAGATTGTGGTCCTTGTATGCACTCGGAATAGCTTACTCAACATTTCTACTTCTANNNNNNNNNNNNNNNNNNNNNNNNNNNNNNNNNNNNNNNNNNNN-------NNNTCCTA-CGAGGTTTCATC---TAAGTTGCTTCCTCTTCTTCTTCCAGGGTACTGGTAAAAAGCCACTGGAAAAGCAACTTGAGCAGTTGGAAGTAAAATACCCCAGCAAGGCCAGAGGCGTTGCTAAATTCAATGTACCTCTCGCACATAAGATCATTGCTGGTGCTGATTTTATGTTGATCCCCAGTAGGTTTGAACCATGTGGTCTCATTC"/>
                    <sequence id="seq_Hakea_horrida" taxon="Hakea_horrida" totalcount="4" value="GGTAGTTAAGGGTCGAGATACTGTCGGCCAGCAAATTAATGTGACTTGTGAGGTACAGCAATTATTAGGAAATAATCGAGTTAGAGCTGTAGCCATGAGTGCTACAGATGGCCTGATGAGGGGAATGGAAGTGATTGACACAGGAGCTCCTCTAAGTGTTCCAGTCGGTGGAGCAACTCTCGGACGAATTTTCAATGTTCTTGGAGAACCTGTTGATAATTTAGGTCCTGTAGATACCCGCACAACATCTCCTATTCATAGATCTGCGCCCGCCTTTATACAGTTAGATACCAAATTATCTATTTTTGAAACAGGAATTAAGGTAGTGGATCTTTTAGCTCCCTATCGCCGTGGAGGAAAAATAGGACTATTCGGGGGAGCTGGAGTGGGTAAAACAGTACTCATCATGGAATTGATCAACAACATTGCCAAAGCGCATGGCGGTGTATCTGTATTTGGCGGAGTAGGCGAACGTACTCGTGAAGGAAATGATCTTTACATGGAAATGAAAGAATCTGGAGTGATTAATGAACAAAATATTGCGCAGTGTAATAAAGCATCAATTCAATACTGATCCGTCCATAACCATAATTAGATGAATCTAGTTCATAGGAAA-------AAAATAAAGAGCCTCGGGTCAATAAAGACTGAGGAGATTGACTCAGGAACAAATTTC-TTAGGAGCTCCATTGCTAAATTC-GGGCCTAGCCATTAATAAAGAAGCGATGGGAACGACGAAACCTGTGACTGCAAAAGATTCTATTGAAAACGAATCCTAATGATTCATTGGGTGGGATGGCGGAACGAACCAGGAACCAATTCATTTATTCTGAGAGGTCGTGGGCTGGCCCTACGAATGAAACCCTACGAATGAAACAGATATTGAAAGAGTAGATATTCGCCCGCGAAAGCCTTCTTATTGGATTGCAAAAATTTCGTCGATTCGATAAAGGGAAAAAGAAAGATTCGTTCTAAAACATTCTCT-AAAAAAAGAAAAGAAATTGTCCAGTTGTATATAC--AAACAAGATTCAAAAATTCCTACATG--------ACGGATTCAATCTCAAAAAAGCCTACGATTCAGTTTCTTATTCAT-------------TCAAT-------AATAAAATAGATGTATATCTGTA-----ATATTATTGAATCGTTTCATTCGCGAGGAGCTGGATG----------------------------------------------------------------------------------------------------------------------------------------------------------------------------------------------------------------------------------------------------------------------------------------------------------------------------------------------------------------------------------------------------------------------------------------------------------GTAAGGGTCG----TCGGTTCCCGGGGT-GGGCGGCG--CGTGCACGACGTCCG-GACTAATGGC-ACAGTGG-CTTCTACCACCACTCGTCGTGACGCTCG-CCACACAGGGGGCCTTTGCCTTTGGGCCGGCCGCGCCCCT---AACG-GGACACGGGGGGCCAGACTCCGCTCCGCGC----ACTTC--CCGCCTTG-----TAGGGCG-G-----GGGTGGGCGGGCGACGCGATGCGTGACGCCCAGGCAGGCGTGCCCTCGGCCCGATGGCCTAGGGCGCAACTTGCGTTCAAAGACTCGATGGTTCACGGGATTCTGCAATTCACACCAAGTATCGCATTTCGCTACGTTCTTCATCGATGCGAGAGCCGAGATATCCGTTGCCGAGAGTCG-TTCGTGAGATTCGGATGTTGGACGAGGCA------------------------------------------------------------------------------------------------------------------------------------------------------------------------------------------------------------------------------------------------------------------------------------------------------------------------------------------------------------------------------------------------------------------------------------------------------------------------------------------------------------------------------------------------------------------------------------------------------------------------------------------------------------------------------------------------------------------------------------------AAATAGATCGATTCTTTACGAATCTACGGAAAGTTTAGGTTATGACAATAAATCCAGTTTACTAATTGTGAAACGTTTCATTAATCGAATATATCAACAGAATCATTTGATTATTTCGGCTAATAGTAATAGTTCTAAACAAAATCAATTTCTTTGGCACAACAAAAATTTAGATCTGAAAATGATATCAGAGGGGTTTGCAGTCATTGTGGAAATTCCATTCTCGCTGCGATTAGTATCTTCCCTAGAAGGGAAAGAACTAGTAAAATCCCGTAATTTACGATCAATTCATTCAATATTTTCTTTTTTAGAGGACAAATTATCACATTTAAATTTTCTGTCAGGTATACTAATACCCTACCCCATTCATCCGGAAATCTTAGTGCAAACCCTTCGCATCTGGGTAAAAGATGCCCCTTCTTTGCATTTATTGCGATTCTTTCTCTACGAGTATCATAATTGGAATAGTCTTATTACTCCAAAGAAATCCATTTCCACTTTTTCCAAAGAGAAT---CAAAGATTATTCTTGTTCCTATATAATTTTCATGTATATAAATGCGAATCCATATTTGTTTTTCTCCGTAAAAAATCTTCTCATTTACGATCAATGTCTTTTGGAGCCCTTCTTGAGCGAACACATTTCTATGG-AAAAAGAGAATATGTTGTAGTACT-----------------------------------------------------------------------------------------------------------------------------------------------------------------------------------------------------------------------------------------------------------------------------------------------------------------------------------------------------------------------------------------------------------------------------------------------------------------------------------------------------------------------------------------------------------------------------------------------------------------------------------------------------------------------------------------------------------------------------------------------------------------------------------------------------------------------------------------------------------------------------------------------AAAAGTCAGAACATGGTTTTTATGGGCGGTTTAACAAAATATGTCCCAATTACAAAAACGGCTTTTTTATTAGGTACGCTTTCTCTTTGTGGTATTCCGCCTCTTGCTTGTTTTTGGTCCAAAGACGAAATTCTTAATGATAGTTGGTTGTTTTCAACTATTTTCGCAATAATCGCTTGTTCCACAGCAGGATTCACTGCATTTTATATGTTTCGGATATATTTACTTACTTTTGAAGGACATTTAAACGTCCATTGTCAAAAGTACAGCGGAAAACAAAATAGCTCGTTTTATTCAATATATAT------------ATGGGGCAAAGAAGAAATGAAAATGATTAAAAAAAAAAATTGTTTATCAACAAC---------------AAAGAATAATCAAAGGGATTCTTTTTTTTCGAAGAAAACATATTTGATTGATGGAAATGTAAGAAGCATGACACGACCCTTTATTACGATTACAAATATTCA---------TTTTGAGAGTAAAGAAACTTTTTCCTATCCCCATGAATCGGACAATACTATCTTACTGCCTTTACTTATATTGGTCTTATTTACTTTATTCGCCGGATTCATAGGAATCCCTTTCAGTCAACGAGGAGTGGATTTTGATATATTATCCAAATGGTTAACTCCGTCGATAAATCTTTTACATTCTGATTCCAATTCCAGCAATTCTGTGGATTGGTATGAGTTTGTGATAAATGCAATTTTTTCTGTTAGTATAGCTTATTTTGGAATATTTATAGCGTTGCTTTTATATGGGCCTTTTTATTCATCTTTTAAGAAATTAAAAATAACTAATTCAATTGTTAAAATGGGTCCTAAGAGGGTTTTCTGGGACCAAATTCTAAATATTATATACAATTGGTCAGGTGAAGTTGTGTCTGAGATCACCAAGCCAGGCCTTGAACCATATCTGGGTCTACATTATCCAGCTACAGATATCCCTCAGGCAGCAAGGTTCCTTTTCATGAAGTGCAAGGTTCGTATGATCTGTGACTGCCGCGCAAAGCATGTAAAGGTGCTACAGGATGAGAAGCTTGAATTTGATCTGACATTGTGTGGCTCGACGCTGAGGGCCCCACACAGCTGCCACTTACAATATATGGAGAACATGAGTTCCATTGCATCTTTGGTTATGGCTGTGGTTATTAATGAAGGAAATGAAGAAAGTGAGAACTC---TGGTTCGTTGCAGCCACAGAAGAGAAAGAGGCTCTGGGGCCTTGTTGTCTGCCATAACACAACTCCGAGGTTTGTTCCTTTCCCTCTACGCTATGCCTGTGAGTTCCTGATCCAGGTATTTGCCATCCATGTCAATAAGGAGATAGAATTAGAAAACCAGATTCTCGAGAAGAACATTCTACGTACACAAACACTCTTATGTGACATGCTGATGCGCGATGCACCTCTGGGTATTGTTTCACAGAATCCTAATATAATGGATCTGGTAAAGTGTGACGGGGCTGCACTTTTGTACGAAGACAAGATCTGGCTACTTGGATTGGTTCCAACTGAATCCCAGATACATGAGATAGCTGCGTGGCTCTCTAACTCTCACATGGATTCCACGGGATTGAGTACAGATAGCCTATATGACGCAGGGTTTCCAGGGGCGCTTTCTCTTGCTGATGTAGTATGTGGGATGGCGGCAGTTAGGATAAATTCTAAAGATATGCTTTTCTGGTTCCGGTCCCCCACTGCTGCTGAGGTTCAATGGGGAGGAGCAAAGCATGATCCAAATGATAAGGATGATGCAAGAAGGATGCACCCAAGATCATCATTCAAGGCTTTCCTTGAAGTTGTTAAGACAAGGAGTTTACCTGAGTTCTTTTGATTTTATGGATGGGTACAAA-GT-----CTTGGCTGT-AAATAGTTTTC-TTTTCAGAATTTTAGTTGCAGTGGGAAATACC----T-ATCTGT-ATGAGCTTC---ATTCCTTTGGCAAAACAATTTTGCAGATATGAGAAGCCCGTAAAGGGAAGGAAACTTAATTGGATGAAGGCTGGAATATTAGAATCTGACAGGGTCGTCACTGTCAGCCCATACTATGCCCAAGAACTCATATCAGGCGTGAAGAAGGGTGTGGAGTTGGATAACATCATTCGCAAGACCGGCATTGCTGGTATTGTGAATGGGATGGATGTCCAAGAGTGGAACCCTTCTACGGACAAATATATTGATGTGAAATATGACTCTACAACT-TAAGAGTTGTTTGGTGAAATCTCTGTCAATTC---------------------------------------------------------GCTCCCACCATG-------CAGCTTTGTTTGGTTGT-----CACTACCCGTA--TA----AATTGGTA-TTTCAGGTCCTCGATGCTAAACCTGTTTTAAAGGAAGCACTTCAAGCTGAGGTCGGGTTGCCTGTGGATGGAAATATCCCTGTAATAGGTTTTATTGGTAGACTGGAGGAGCAGAAAGGCTCAGATATTCTTGCTGCAGCAATTTCTCAGTTTGTCGGAGAGAATGTTCAGATTGTTATACTTGTATGTATCAGAC-TTGGAATGACTTTCCTCATGTTTCTGGTTGATAGT----CCATCACTGG--------CTGCTTCCTCTTTTCTTCCTAGGGCACTGGTAAAAAGGCAATGGAGAAGCAGATTCAACAGTTGGAAACAAAATATCCTGAAAAGGCCATAGGGATAGCGAAATTCAATGTACCTCTGGTACATAAGATCATTGCTGGGGCTGATTTTATGCTGATCCCTAGCAGATTTGAGCCTTGTGGTCTCATTCAATTAGAGTTCTTTTGATTTTATGGATGGGTAAG-GGTCTCATTCTTTGCTATATAATAATTC-TATTTTAAGGTGCAATGGGAAATTCCTACTTGTGACCATTTTCATGACTCTTT-AACAAATAAATTTTGCAGGTACGAGAAGCCTGTAAAGGGAAGGAAAATTAATTGGATGAAGGCTGGAATATTAGAATCAGACAGGGTCGTCACTGTCAGCCCACATTATGCAGAAGAACTTGTTTCAGGCGTGGACAAGGGAGTGGAATTGGATAACATTATTCGCAAGACTGGAATTACTGGTATTGTGAACGGGATGGATGTTCAAGAGTGGAACCCGTCTTCTGACAAATACATTGATGCCAAATATGATGCAACAACT-TAAG-------------------------AANNNNNNNNNNNNNNNNNNNNNNNNNNA-TGTTTCAGTCCCCATCATGTGACATTTTCTAGCT----------------TTACCAAAATTGTCA-TTGCAGGTGTTGGATGCCAAACCTCTTTTAAAGGAATCACTTCAAGCTGAGGTCGGATTGCCTGTGGATAAAAACATCCCTGTCATAGGTTTTATCGGTAGACTGGAAGAACAGAAGGGCTCAGATATCCTAGCAGCTGCAATTCCCCAATTTATTGGAGAGAACGTTCAGATTGTGGTCCTTGTATGCACTTGGAATAGCTTACTCAACATGTCTACTTCTANNNNNNNNNNNNNNNNNNNNNNNNNNNNNNNNNNNNNNNNNNNN-------NNNTCCTA-TGAGGTTTCATC---TTAGTTGCTTCCTCTTCTTCTTCCAGGGTACTGGTAAAAAGCCACTGGAAAAGCAACTTGAGCAGTTGGAAGTAAAATACCCCAGCAAGGCCAGAGGCGTTGCTAAATTCAATGTACCTCTCGCACATAAGATCATTGCTGGTGCTGATTTTATGTTGATCCCCAGTAGGTTTGAACCATGTGGTCTCATTC"/>
                    <sequence id="seq_Hakea_ruscifolia" taxon="Hakea_ruscifolia" totalcount="4" value="GGTAGTTAAGGGTCGAGATACTGTCGGCCAGCAAATTAATGTGACTTGTGAGGTACAGCAATTATTAGGAAATAATCGAGTAAGAGCTGTAGCCATGAGTGCTACAGACGGCCTGATGAGGGGAATGGAAGTGATTGACACAGGAGCTCCTCTAAGTGTTCCAGTCGGTGGAGCAACTCTCGGACGAATTTTCAATGTTCTTGGAGAACCTGTTGATAATTTAGGTCCTGTAGATACCCGCACAACATCTCCTATTCATAGATCTGCGCCCGCCTTTATACAGTTAGATACCAAATTATCTATTTTTGAAACAGGAATTAAGGTAGTGGATCTTTTAGCTCCCTATCGCCGTGGAGGAAAAATCGGACTATTCGGGGGAGCTGGGGTGGGTAAAACAGTACTCATCATGGAATTGATCAACAACATTGCCAAAGCGCATGGCGGTGTATCTGTATTTGGCGGAGTAGGCGAACGTACTCGTGAAGGAAATGATCTTTACATGGAAATGAAAGAATCTGGAGTGATTAATGAACAAAATATTGCGCAGTGTAATAAAGCATCAATTCAATACTGATTCGTCCATAACCATAATTAGATGAATCTAGTTCATAGGAAA-------AAAATAAAGAGCCTCGGGTCAATAAAGACTGAGGAGATTGACTCAGGAACAAATTTT-TTAGGAGCTCCATTGCAAAATTC-GGGCCTAGCCATTAATAAAGAAGCGATGGGAACGACGAAACCTGTGACTGCAAAAGATTCTATTGAAAACGAATCCTAATGATTCATTGGGTGGGATGGCGGAACGAACCAGGAACCAATTCATTTATTCTGAGAGGTCGTGGGCTGGCCCTACGAATGAAACCCTACGAATGAAACAGATATTGAAAGAGTAGATATTCGCCCGCGAAAGCCTTCTTATTGGATTGCAAAAATTTCGTCGATTTGATAAAGGGAAAAAGAAAGATTCGTTCTAAAACATTCTCT-AAAAAAAGAAAAGAAATTGTCCGGTTGTATATAC--AAACAAGATTCAAAAATTCCTACATG--------ACGGATTCAATCTCAAAAAACCCTACGATTCAGTTTCTTATTCAT-------------TCAAT-------AATAAAATAGATATATATCTGTA-----ATATTATTGAATCGTTTCATTCGCGAGGAGCTGGATG-------------------------------------------------------------------------------------------------------------------------------------------------------------------------------------------------------------------------------------------------------------------------------------------------------------------------------------------------------------------------------------------------------------------------------------------------------------------------------------------------------------------------------------------------------------------------------------------------------------------------------------------------------------------------------------------------------------------------------------------------------------------------------------------------------------------------------------------------------------------------------------------------------------------------------------------------------------------------------------------------------------------------------------------------------------------------------------------------------------------------------------------------------------------------------------------------------------------------------------------------------------------------------------------------------------------------------------------------------------------------------------------------------------------------------------------------------------------------------------------------------------------------------------------------------------------------------------------------------------------------------------------------AAATAGATCGATTCTTTCCGAATCTACGGAAAATTTAGGTTATGACAATAAATCCAGTTTACTAATTGTGAAACGTTTCATTAATCGAATGTATCAACAGAATCATTTGATTATTTCGGCTAATAGTAATAGTTCTAAACAAAATAAATTTCTTTGGCACAACAAAAATTTAGATCTGAAAATGATATCAGAGGGGTTTGCAGTCATTGTGGAAATTCCATTCTTGCTGCGATTAGTATCTTCCCTAGAAGGGAAAGAACTAGTAAAATCCCGTAATTTACGATCAATTCATTCAATATTTTCTTTTTTAGAGGACAAATTATCACATTTAAATTTTCTGTCAGATATACTAATACCCTACCCCACTCATCCGGAAATCTTAGTGCAAACCCTTCGCATCTGGGTAAAAGATGCCCCTTCTTTGCATTTATTGCGATTCTTTTTCTACGAGTATCATAATTGGAATAGTCTTATTACTCCAAAGAAATCCATTTCCACTTTTTCCAAAGAGAAT---CAAAGATTATTCTTGTTCCTATATAATTTTCATGTATATAAATGCGAATCCATATTTGTTTTTCTCCGTAAAAAATCTTCTCATTTACGATCAATGTCTTTTGGAGCCCTTCTTGAGCGAACACATTTCTATGG-AAAAAGAGAATATGTTGTAGTACT-------------------------------------------------------------------------------------------------------------------------------------------------------------------------------------------------------------------------------------------------------------------------------------------------------------------------------------------------------------------------------------------------------------------TTCAGAGAAACCCTGGAAGTAAAAATGGGCAATCCTGAGCCAAATCCTATTTTCAGAAAACAAAGACGGGTTCAGAAAGCAAGAAAAGGGGATAGGTGCAGAGACTCAATGGAGGCTATTCTAACGAATGGAGTTGACCGCGTTGGTA---------GAATCGAATCCTTCTATCGAAACAAAGATGAGGGATAAATCTATATACGCGTGTATACGTCCTGAAATAAAATATCAAACGATTAATGACGAGTCGCGTCCATGTTGTATTTTTTATATGAAAAATGGAAAAATTATTTGGAATTGATTCCAAAGAATCGAATATTCAGTGACTGAACGATTCACTCCACAGTTTGATAGATCTTTTGAAGAACTTATTAATCGGACGAGAATAAAGATAGAGTCCCGTTCTACAT----------GTCAATATTGACAACAATGAAACTTTATAGTAAGAGGAAAAGTCAGAACATGGTTTTTATGGGCGGTTTAACAAAATATGTCCCAATTACAAAAACGGCTTTTTTATTAGGTACGCTTTCTCTTTGTGGTATTCCGCCTCTTGCTTGTTTTTGGTCCAAAGACGAAATTCTTAATGATAGTTGGTTGTTTTCAACTATTTTCGCAATAATCGCTTGTTCCACAGCAGGATTCACTGCATTTTATATGTTTCGGATATATTTACTTACTTTTGAGGGACATTTAAACGTCCATTGTCAAAAGTACAGCGGAAAACAAAATAGCTCGTTTTATTCAATATATAT------------ATGGGGCAAAGAAGAAATGAAAATGATTAAAAAAAAAAATGGTTTATCAACAAC---------------AAAGAATAATCAAAGGGATTCTTTTTTTTCGAAAAAAACATATTTGATTGATGGAAATGTAAGAAGCATGACACGACCCTTTATTACGATTACAAATATTCA---------TTTTGAGAGTAAAGAAACTTTTTCCTATCCCCATGAATCGGACAATACTATCTTACTGCCTTTACTTATATTGGTCTTATTTACTTTATTCGTCGGATTCATCGGAATCCCTTTCAGTCAACGAGGAGTGGATTTTGATATATTATCCAAATGGTTAACTCCGTCGATAAATCTTTTACATTCTGATTTCAATTCCAGCAATTCTGTGGATTGGTATGAGTTTGTGATAAATGCAATTTTTTCTGTTAGTATAGCTTATTTTGGAATATTTATAGCGTTGCTTTTATATGGGCCTTTTTATTCATCTTTTAAGAAATTAAAAATAACTAATTCAATCGTTAAAATGGGTCCTAAGAGGGTTTTCTGGGACCAAATTCTAAATATTATATACAATTGGTCAGGTGAAGTTGTGTCTGAGATCACCAAGCCAGGCCTTGAACCATATCTGGGTCTACATTATCCAGCTACGGATATCCCTCAGGCAGCAAGGTTCCTTTTCATGAAGTGCAAGGTTCGTATGATCTGTGACTGCCGCGCAAAGCATGTAAAGGTGCTACAGGATGAGAAGCTTGAATTTGATCTGACATTGTGTGGCTCGACGCTGAGGGCCCCACACAGCTGCCACTTACAATATATGGAGAACATGAGTTCCATTGCATCTTTGGTTATGGCTGTGGTTATTAATGAAGGAAATGAAGAAAGTGAGAACTC---TGGTTCGTCACAGCCACAGAAGAGAAAGAGGCTCTGGGGCCTTGTTGTCTGCCATAACACAACTCCGAGGTTTGTTCCTTTCCCTCTACGCTATGCCTGTGAGTTTCTGATCCAGGTATTTGCCATCCATGTCAATAAGGAGATAGAATTAGAAAACCAGATTCTCGAGAAGAACATTCTACGTACACAAACACTCTTATGTGACATGCTGATGCGGGATGCACCTCTGGGTATTGTTTCACAGGATCCTAATATAATGGATCTGGTAAAGTGTGACGGGGCTGCACTTTTGTACGAAGACAAGATCTGGCTACTTGGATTGGTTCCAACTGAATCCCAGATACATGAGATAGCTGCGTGGCTCTCTAATTCTCACATGGATTCCACGGGGTTGAGTACAGATAGCCTATATGACGCAGGGTTTCCAGGGGCGCTTTCTCTTGCTGATGTAGTATGTGGGATGGCGGCAGTTAGGATAAATTCTAAAGATATGCTTTTCTGGTTCCGGCCCCCCACTGCTGCTGAGGTTCAATGGGGAGGAGCAAAGCATGATCCAAATGATAAGGATGATGCAAGAAGGATGCACCCAAGATCATCATTCAAGGCTTTCCTTGAAGTTGTTAAGACAAGGAGTTTACCTGAGTTCTTTTGATTTTATGGATGGGTACGTA-GT-----CTTGGCTGT-AAATAGTTTTC-TTTTCAGAATTTTAGTTGCAGTGGGAAATACC----A-ATCTGT-ATGAGCTTC---ATTCCTTTGGCAAAACAATTTTGCAGATATGAGAAGCCCGTAAAGGGAAGGAAAATTAATTGGATGAAGGCAGGAATATTAGAATCTGACAGCGTCGTCACTGTCAGCCCATACTATGCCCAAGAACTCATATCAGGCGTGAAGAAGGGTGTGGAGTTGGATAACATCATTCGCAAGACCGGCATTGCTGGTATTGTGAATGGGATGGATGTCCAAGAGTGGAACCCTTCTACGGACAAATATATTGATGTGAAATATGACTCTACAACT-TAAGAGTTTTTTGGTGAAATCTCTGTCAATTC---------------------------------------------------------GCTCCCACCATG-------CAGCTTTGTTTGGTTGT-----CACTACCCGTA--TA----AATTGGTA-TTTCAGGTCCTCGATGCTAAACCTGTTTTAAAGGAAGCACTTCAAGCTGAGGTCGGGTTGCCTGTGGATGGAAATATCCCTGTAATAGGTTTTATTGGTAGACTGGAGGAGCAGAAAGGCTCAGATATTCTTGCTGCAGCAATTTCTCAGTTTGTCGGAGAGAATGTTCAGATTGTTATACTTGTATGTATCAGAC-TTGGAATGACTTTCCTCGTGTTTCTGGTTGATAGT----CCATCATTGG--------CTGCTTCCTCTTTTCTTCCTAGGGCACTGGTAAAAAGGCAATGGAGAAGCAGATTCAACAGTTGGAAACAAAATATCCTGAAAAGGCCATAGGGATAGCGAAATTCAATGTACCTCTGGCACATAAGATCATTGCTGGGGCTGATTTTATGCTGATCCCTAGCAGATTTGAGCCTTGTGGTCTCATTCAATTAGAGTTCTTTTGATTTTATGGATGGGTAAG-GGTCTCATTCTTTGCTATATAATAATTC-TATTTTAAGGTGCAATGGGAAATTCCTACTTGTGACCATTTTCATGACTCTTT-AACAAATAAATTTTGCAGGTACGAGAAGCCTGTAAAGGGAAGGAAAATTAATTGGATGAAGGCTGGAATATTAGAATCAGACAGGGTCGTCACTGTCAGCCCACATTATGCAGAAGAACTTGTTTCAGGCGTGGACAAGGGAGTGGAATTGGATAACATTATTCGCAAGACTGGAATTACTGGTATTGTGAACGGGATGGATGTTCAAGAGTGGAACCCGTCTACTGACAAATACGTTGATGCCAAATATGATGCAACAACT-TAAG-------------------------AANNNNNNNNNNNNNNNNNNNNNNNNNNA-TGTTTCAGTCCCCATCATGTGACATTGTCCAGCT----------------TTACCAAAATTGTCA-TTGCAGGTGTTGGATGCCAAACCTCTTTTAAAGGAATCACTTCAAGCTGAGGTCGGATTGCCTGTGGATAAAAACATACCTGTCATAGGTTTTATCGGTAGACTGGAAGAACAGAAGGGCTCAGATATCCTAGCAGCTGCAATTCCCCAATTTATTGGAGAGAACGTTCAGATTGTGGTCCTTGTATGCACTTGGAATAGCTTACTCAACATGTCTACTTCTANNNNNNNNNNNNNNNNNNNNNNNNNNNNNNNNNNNNNNNNNNNN-------NNNTCCTA-TGAGGTTTCATC---TAAGTTGCTTCCTCTTCTTCTTCCAGGGTACTGGTAAAAAGCCACTGGAAAAGCAACTTGAGCAGTTGGAAGAAAAATACCCCAGCAAGGCCAGAGGTGTTGCTAAATTCAATGTACCTCTTGCACATATGATCATTGCTGGTGCTGATTTTATGTTGATCCCCAGTAGGTTTGAACCATGTGGTCTCATTC"/>
                    <sequence id="seq_Hakea_auriculata" taxon="Hakea_auriculata" totalcount="4" value="GGTAGTTAAGGGTCGAGATACTGTCGGCCAGCAAATTAATGTGACTTGTGAGGTACAGCAATTATTAGGAAATAATCGAGTAAGAGCTGTAGCCATGAGTGCTACAGATGGCCTGATGAGGGGAATGGAAGTGATTGACACAGGAGCTCCTCTAAGTGTTCCAGTCGGTGGAGCAACTCTCGGACGAATTTTCAATGTTCTTGGAGAACCTGTTGATAATTTAGGTCCTGTAGATACCCGCACAACATCTCCTATTCATAGATCTGCGCCCGCCTTTATACAGTTAGATACCAAATTATCTATTTTTGAAACAGGAATTAAGGTAGTGGATCTTTTAGCTCCCTATCGCCGTGGAGGAAAAATCGGACTATTCGGGGGAGCTGGGGTGGGTAAAACAGTACTCATCATGGAATTGATCAACAACATTGCCAAAGCGCATGGCGGTGTATCTGTATTTGGCGGAGTAGGCGAACGTACTCGTGAAGGAAATGATCTTTACATGGAAATGAAAGAATCTGGAGTGATTAATGAACAAAATATTGCGCAGTGTAATAAAGCATCAATTCAATACTGATTCGTCCATAACCATAATTAGATGAATCTAGTTCATAGGAAA-------AAAATAAAGAGACTCGGGTCAATAAAGACTGAGGAGATTGACTCAGGAACAAATTTT-TTAGGAGCTCCATTGCAAAATTC-GGGCCTAGCCATTAATAAAGAAGCGATGGGAACGACGAAACCTGTGACTGCAAAAGATTCTATTGAAAACGAATCCTAATGATTCATTGGGTGGGATGGCGGAACGAACCAGGAACCAATTCATTTATTCTGAGAGGTCGTGGGCTGGCCCTACGAATGAAACCCTACGAATGAAACAGATATTGAAAGAGTAGATATTCGCCCGCGAAAGCCTTCTTATTGGATTGCAAAAATTTCGTCGATTCGATAAAGGGAAAAAAAAAGATTCGTTCTAAAACATTCTCT-AAAAAAAGAAAAGAAATTGTCCAGTTGTATATAC--AAACAAGATTCAAAAATTCCTACATG--------ACGGATTCAATCTCAAAAAACCCTACGATTCAGTTTCTTATTCAT-------------TCAAT-------AATAAAATAGATGTATATCTGTA-----ATATTATTGAATCGTTTCATTCGCGAGGAGCCGGATGGCGCGATGGATGTGAAGAAGTAGGCCATTATCTCGGCAATAATGAGCCAAGCTCGTATTTGCAGTGAATCCCCCCGTCAAGTAGTCGTGCATTACGATAGGAACTCCCAATTCTCTGGCAAATACAGCCCTTTTGATCATTTCTTCACATGTACCTGCCGTAGCATTCAAGTAATGTCCTTTGATTTCACCCGTTTCGGCCTGTGCTTTATAAATTGCTTCGGCACAAAATAAGAAACGGTCTCTCCAACGCATAAATGGTTGGGAGTTGACGTTTTCATCATCCTTGGTAAAATCAAGTCCACCGCGAAGACATTCATAAACCGCTCTACCATAGTTCTTAGCAGATAACCCCAATTTTGGTTTAATAGTACATCCCAATAGGGGTCGACCATATTTGTTCAATTTATCCCTCTCAACTTGGATACCATGAGGCGGGCCTTGTCAGGGTCG----TCGGTTCCCGGGGT-GGGCGAAG--CGTGCACGACGTCCG-GACTAATGGC-ACAGTGG-CTTCTACCACCACTCGTCGTGACGATCG-CCACACAGGGGGCCTTTGCCTTTGGGCCGGCCGCGCCCCT---AGCG-GGACACGGGGGGCCAGACTCCGCTCCGCGC----ACTTC--CCGCCTTG-----GAGGGCG-G-----GGGTGGGCGGGCGACGCGATGCGTGACGCCCAGGCAGGCGTGCCCTCGGC-CGATGGCCTAGGGCGCAACTTGCGTTCAAAGACTCGATGGTTCACGGGATTCTGCAATTCACACCAAGTATCGCATTTCGCTACGTTCTTCATCGATGCGAGAGCCTAGATATCCGTTGCCGAGAGTCG-TTCGTGAGATTCGGATGTTGGACGAGGCATATTAACTAACCAATTCGTTATTAGACCTTGTCATGGTCTTTGAGTCTCCAAATACATTATTATTCTATACTCTTTCATATATATGGCGCAACCCAATCCTTGTTTTTCAAGCCTCTAATCCTTAC----------------------------TTTTTTTGAATCTAAATATCTAATATCTAAATAATAAGAAATTAACTCTTGACAGTAATATAT-------GTTGTATATGTAAATTTATGAAAATTCTAGATGTGAAAATATGCGGAATTCCTCCATGAAAGGGTA-TAAGATATAAGAATAGGCGGAAATCAATGTGCTTATGCTGAAAT-AAGAAACAGGGGCCAATGAGATAGAAATAATGAAT--------CATAAAT-----------------------GTTCAGGTTCGAGTTCCATAGATAA-TATAGTATAGATGGGATTCTCT------ATAATGATAGAGAAATG-----------AAAGACTTCCTTATGATTCTTATTTTATATACTTGATACTAC-TTGAATCTTTTTTTACCTACTTGATATTTTTAAAAAGGTTGGTTTAATTTCATTTTCAAATTCACTCATTGAATATTG-----AATGAGTAAAGGATTGAATTGGATTCGGTTGGATTGGACGGTACCAACGAAATTGAGTGCGAACTCCCGTTTCTTATTGAATTAACCGATCAACTTGAAATAGATCGATTCTTTACGAATCTACGGAAAATTTAGGTTATGACAATAAATCCAGTTTACTAATTGTGAAACGTTTCATTAATCGAATGTATCAACAGAATCATTTGATTATTTCGGCTAATAGTAATAGTTCTAAACAAAATCAATTTCTTTGGCACAACAAAAATTTAGATCTGAAAATGATATCAGAGGGGTTTGCAGTCATTGTGGAAATTCCATTCTTGCTGCGATTAGTATCTTCCCTAGAAGGGAAAGAACTAGTAAAATCCCGTAATTTACGATCAATTCATTCAATATTTTCTTTTTTAGAGGACAAATTATCACATTTAAATTTTCTGTCAGATATACTAATACCCTACCCCATTCATCCGGAAATCTTAGTGCAAACCCTTCGCATCTGGGTAAAAGATGCCCCTTCTTTGCATTTATTGCGATTCTTTCTCTACGAGTATCATAATTGGAATAGTCTTATTACTCCAAAGAAATCCATTTCCACTTTTTCCAAAGAGAAT---CAAAGATTATTCTTGTTCCTATATAATTTTCATGTATATAAATGCGAATCCATATTTGTTTTTCTCCGTAAAAAATCTTCTCATTTACGATCAATGTCTTTTGGAGCCCTTCTTGAGCGAACACATTTCTATGG-AAAAAGAGAATATGTTGTAGTACTATCACCCTTATTCTACTAGAG-TTCTTGGGTCTATGTCAATTAAAGGACTAAAAT-AAAAAAACATTACAAAGTCTTACCCATGCCCTGAAAATTTTTTGATCTTT-A-----AAAAAGAAGACTTTGTAAGTTTCATTAAGATTAAGAGTAATCATATGGATGGTAAATGATTCAGATTCAAATGGGAATTTCTTGCTCATAGATGTTC----------------------------------------------------------------------------------------------------------------------------AATTTGAGAAGGAGAACGATGACTAAATTGGAATCGCTAACGAG-AAAAAAAAAAAAAAGTTAGGGAATTTCAGAGAAACCCTGGAAGTAAAAATGGGCAATCCTGAGCCAAATCCTATTTTCAGAAAACAAAGACGGGTTCAGAAAGCAAGAAAAGGGGATAGGTGCAGAGACTCAATGGAGGCTATTCTAACGAATGGAGTTGACCGCGTTGGTA---------GAATCGAATCCTTCTATCGAAACAAAGATGAGGGATAAATCTATATACGCGTGTATACGTCCTGAAATAGAATATCAAACGATTAATGACGAGTCGCGTCCATGTTGTATTTTTTATATGAAAAATGTAAAAAATATTTGGAATTGATTCCAAAGAATCGAATATTCAGTGATTGAACGATTCACTCCACAGTTTGATAGATCTTTTGAAGAACTTATTAATCGGACGAGAATAAAGATAGAGTCCCGTTCTACAT----------GTCAATATTGACAACAATGAAACTTTATAGTAAGAGGAAAAGTCAGAACATGGTTTTTATGGGCGGTTTAACAAAATATGTCCCAATTACAAAAACGGCTTTTTTATTAGGTACGCTTTCTCTTTGTGGTATTCCTCCTCTTGCTTGTTTTTGGTCCAAAGACGAAATTCTTAATGATAGTTGGTTGTTTTCAACTATTTTCGCAATAATCGCTTGTTCCACAGCAGGATTCACTGCATTTTATATGTTTCGGATATATTTACTTACTTTTGAGGGACATTTAAACGTCCATTGTCAAAAGTACAGCGGAAAACAAAATAGCTCGTTTTATTCAATATATAT------------ATGGGGCAAAGAAGAAATGAAGATGATTAAAAAAAAAAATGGTTTATCAACAAC---------------AAAGAATAATCAAAGGGATTCTTTTTTTTCGAAGAAAACATATTTGATTGATGTAAATGTAAGAAGCATGACACGACCCTTTATTACGATTACAAATATTAA---------TTTTGAGAGTAAAGAAACTTTTTCCTATCCCTATGAATCGGACAATACTATCTTACTGCCTTTACTTATATTAGTCTTATTTACTTTATTCGTCGGATTCATCGGAATCCCTTTCAGTCAACGAGGAGTGGATTTTGATATATTATCCAAATGGTTAACTCCGTCGATAAATCTTTTACATTCTGATTCCAATTCCAGCAATTCTGTGGATTGGTATGAGTTTGTGATAAATGCAATTTTTTCTGTTAGTATAGCTTATTTTGGAATATTTATAGCGTTTCTTTTATATGGGCCTTTTTATTCATCTTTTAAGAAATTAAAAATAACTAATTCAATTGTTAAAATGGGTCCTAAGAGGGTTTTCTGGGACCAAATTATAAATATTATATACAATTGGTCAGGTGAAGTTGTGTCTGAGATCACAAAACCAGGCCTTGAACCATATCTGGGTCTACATTATCCAGCTACGGATATCCCTCAGGCAGCAAGGTTCCTTTTCATGAAGTGCAAGGTTCGTATGATCTGTGACTGCTGCGCAAAGCATGTAAAGGTGCTACAGGATGAGAAGCTTGAATTTGATCTGACATTGTGTGGCTCGACGCTGAGGGCCCCACATAGCTGCCACTTACAATATATGGAGAACATGAGTTCCATTGCATCTTTGGTTATGGCTGTGGTTATTAATGAAGGAAATGAAGAAAGTGAGAACTC---TGGTTTGTCGCAGCCACAGAAGAGAAAGAGGCTCTGGGGCCTTGTTGTCTGCCATAACACAACCCCGAGGTTTGTTCCTTTCCCTCTACGCTATGCCTGTGAGTTTCTGATCCAGGTATTTGCCATCCATGTCAATAAGGAGATAGAATTAGAAAACCAGATTCTCGAGAAGAACATTCTACGTACACAAACACTCTTATGTGACATGCTGATGCGGGATGCACCTCTGGGTATTGTTTCACAGAATCCTAATATAATGGATCTGGTAAAGTGTGACGGGGCTGCACTTTTGTACGAAGACAAGATCTGGCTACTTGGATTGGTTCCAACTGAATCCCAGATACATGAGATAGCTGCGTGGCTCTCTAACTCTCACATGGATTCCACGGGGTTGAGTACAGATAGCCTATATGATGCAGGGTTTCCAGGGGCGCTTTCTCTTGCTGATGTAGTATGTGGGATGGCGGCAGTTAGGATAAATTCTAAAGATATGCTTTTCTGGTTCCGGTCCCCCACTGCTGCTGAGGTTCAATGGGGAGGAGCAAAGCATGATCCAAATGATAAGGATGATGCAAGAAGGATGCACCCAAGATCATCATTCAAGGCTTTCCTTGAAGTTGTTAAGACAAGGAGTTTACCTGAGTTCTTTTGATTTTATGGATGGGTACGTA-GT-----CTTGGCTGT-AAATAGTTTTC-TTTTCAGAATTTTAGTTGCAGTGGGAAATACC----TAATCTGT-ATGAGCTTC---ATTCCTTTGGCAAAACAATTTTGTAGATATGAGAAGCCCGTAAAGGGAAGGAAAATTAATTGGATGAAGGCCGGAATATTAGAATCTGACAGGGTCGTCACTGTCAGCCCATACTATGCCCAAGAACTCACATCAGGCGTGAAGAAGGGTGTGGAGTTGGATAACATCATTCGCAAGACCGGCATTGCTGGTATTGTGAATGGGATGGATGTCCAAGAGTGGAACCCTTCTACGGACAAATATATTGATGTGAAATATGACTCTACAACT-TAAGAGTTGTTTGGTGAAATCTCTGTCAATTC---------------------------------------------------------GCTCCCACCATG-------CAGCTTTGTTTGGTTGT-----CACTACCCCTA--TA----AATTGGTA-TTTCAGGTCCTCGATGCTAAACCTGTTTTAAAGGAAGCACTTCAAGCTGAGGTCGGGTTGCCTGTGGATGGAAATATCCCTGTAATAGGTTTTATTGGTAGACTGGAGGAGCAGAAAGGCTCAGATATTCTTGCTGCAGCAATTTCTCAGTTTGTCGGAGAGAATGTTCAGATTGTTATACTTGTATGTATCAGAC-TTGGAATGACTTTCCTCGTGTTTCTGGTTGATAGT----CCATCATTGG--------CTGCTTCCTCTTTTCTCCCTAGGGTACCGGTAAAAAGGCAATGGAGAAGCAGATTCAACAGTTGGAAACAAAATATCCTGAAAAGGCCATAGGGATAGCGAAATTCAATATACCTCTGGCACATAAGATCATTGCTGGGGCTGATTTTATGCTGATCCCTAGCAGATTTGAGCCTTGTGGTCTCATTCAATTAGAGTTCTTTTGATTTTATGGATGGGTAAG-GGTCTCATTCTTTGCTATATAATTATTC-TATTTTAAGGTGCAATGGGGAATTCCTACTTGTGAACATTTTCATGACTCCTT-AACAAATAAATTTTGCAGGTACCAGAAGCCTGTAAAGGGAAGGAAAATTAATTGGATGAAGGCTGGAATATTAGAATCAGACAGGGTCGTCACTGTCAGCCCACATTATGCAGAAGAACTTGTTTCAGGCGTGGACAAGGGAGTGGAATTGGATAACATTATTCGCAAGACTGGAATTACTGGTATTGTGAACGGGATGGATGTTCAAGAGTGGAACCCGTCTACTGACAAATACATTGATGCCAAATATGATGCTACAACT-TAAG-------------------------ACNNNNNNNNNNNNNNNNNNNNNNNNNNA-TTTTTCAGTCCCCATCATGTGACATTGTCCAGCT----------------TTACCAAAATTGTCA-TTGCAGGTGTTGGATGCCAAACCTCTTTTAAAGGAATCACTTCAAGCTGAGGTTGGGTTGCCTGTGGATAAAAACATCCCTGTCATAGGTTTTATCGGTAGACTGGAAGAACAGAAGGGCTCAGATATCCTAGCAGCTGCAATTCCCCAATTTATTGGAGAGAACGTTCAGATTGTGGTCCTTGTATGCACTTGGAATAGCTTACTCAACATTTCTACTTCTANNNNNNNNNNNNNNNNNNNNNNNNNNNNNNNNNNNNNNNNNNNN-------NNNTCCTA-TGAGGCTTCATC---TAAGTTGCTTCCGCTTCTTCTTCCAGGGTACTGGTAAAAAGCCACTGGAAAAGCAACTTGAGCAGTTGGAAGTAAACTACCCCAGCAAGGCCAGAGGCGTTGCTAAATTCAATGTACCTCTCGCACATATGATCATTGCTGGTGCTGATTTTATGTTGATCCCCAGTAGGTTTGAACCATGTGGTCTCATTC"/>
                    <sequence id="seq_Hakea_pandanicarpa" taxon="Hakea_pandanicarpa" totalcount="4" value="GGTAGTTAAGGGTCGCGATACTGTTGGCCAGCAAATTAATGTGACTTGTGAGGTACAGCAATTATTAGGAAATAATCGAGTTAGAGCTGTAGCCATGAGTGCTACAGATGGCCTGATGAGGGGAATGGAAGTGATTGACACAGGAGCTCCTCTAAGTGTTCCAGTCGGTGGAGCAACTCTCGGACGAATTTTCAATGTTCTTGGAGAACCTGTTGATAATTTAGGTCCTGTAGATACCCGCACAACATCTCCTATTCATAGATCCGCGCCCGCCTTTATACAGTTAGATACCAAATTATCTATTTTTGAAACAGGAATTAAGGTAGTGGATCTTTTAGCTCCCTATCGCCGTGGAGGAAAAATCGGACTATTCGGGGGAGCTGGGGTGGGTAAAACAGTACTCATCATGGAATTGATCAACAACATTGCCAAAGCGCATGGCGGTGTATCTGTATTTGGCGGAGTAGGCGAACGTACTCGTGAAGGAAATGATCTTTACATGGAAATGAAAGAATCTGGGGTGATTAATGAACAAAATATTGCGCAGTGTAATAAAGCATCAATTCAATACTGATTCGTCCATAACCATAATTAGATGAATCTAGTTCATAGGAAA-------AAAATAAAGAGCCTCGGGTCAATAAAGACTGAGGAGATTGACTCAGGAACAAATTTA-TTAGGAGCTCCATTGCAAAATTC-GGGCCTAGCCATTAATAAAGAAGCGATGGGAACGACGAAACCTGTGACTGCAAAAGATTCTATTGAAAACGAATCCTAATGATTCATTGGGTGGGATGGCGGAACGAACCAGGAACCAATTCATTTATTCTGAGAGGTCGTGGGCTGGCCCTACGAATGAAACCCTACGAATGAAACAGATATTGAAAGAGTAGATATTCGCCCGCGAAAGCCTTCTTATTGGATTGCAAAAATTTCGTCGATTCGATAAAGGGAAAAAGAAAGATTCGTTCTAAAACATTCTCT-AAAAAAAGAAAAGAAATTGTCCAGTTGTATATAC--AAACAAGATTCAAAAATTCCTACATG--------ACAGATTCAATCTCAAAAAACCCTACGATTCAGTTTCTTATTCAT-------------TAAAT-------AATAAAATAGATGTATATCTGTA-----ATATTATTGAATCGTTTCATTCGCGAGGAGCTGGATG----------------------------------------------------------------------------------------------------------------------------------------------------------------------------------------------------------------------------------------------------------------------------------------------------------------------------------------------------------------------------------------------------------------------------------------------------------GTCAGGGTCG----TCGGTTCCCGGGGT-GGGCTGCG--CGCGCACGACGTCCG-GACTAATGGC-ACAGTGG-CTTCTACCACCACTCGTCGTGACGCTCG-CCACACAGGGGGCCTTTGCCTTTGGGCCGGCCGCGCCCCT---AACG-GGACACGGGGGGCCAGACTCCGCTCCGCGC----ACCTG--CCGCCCCC-GGTGGGGGGCG-G-----TGGTGGGCGGGGGACGGGATGCGTGACGGCCAGGCGGGCGTGCCCTCGGC-GGATGGCCGAGGGCGCAACTTGGGTTCAAAGACGCGATGGTTCGCGGGATTCTGCGATTCACACCAAGTATCGCGTTTCGCTACGTTCTTCATCGATGCGAGAGCCGAGATATCCGTTGCCGAGAGTCG-TTCGTGAGATTCGGATGTTGGACGAGGCA------------------------------------------------------------------------------------------------------------------------------------------------------------------------------------------------------------------------------------------------------------------------------------------------------------------------------------------------------------------------------------------------------------------------------------------------------------------------------------------------------------------------------------------------------------------------------------------------------------------------------------------------------------------------------------------------------------------------------------------AAATAGATCGATTCTTTACGAATCTACGGAAAATTTAGGTTATGACAATAAATCCAGTTTACTAATTGTGAAACGTTTCATTAATCGAATGTATCAACAGAATCATTTCATTATTTCGGCTAATAGTAATAGTTCTAAACAAAATCAATTTCTTTGGCACAACAAAAATTTAGATCTGAAAATGATATCAGAGGGGTTTGCAGTCATTGTGGAAATTCCATTCTCGCTGCGATTAGTATCTTCCATAGAAGGGAAAGAACTAGTAAAATCCCGTAATTTACGATCAATTCATTCAATATTTTCTTTTTTAGAGGACAAATTATCATATTTAAATTTTCTGTCAGATATACTAATACCCTACCCCATTCATCCGGAAATCTTAGTGCAAACCCTTCGCATCTGGGTAAAAGATGCCCCTTCTTTGCATTTATTGCGATTCTTTCTCTACGAGTATCATAATTGGAATAGTCTTATTACTCCAAAGAAATCCATTTCCACTTTTTCCAAAGAGAAT---CAAAGATTATTTGTGTTCCTATATAATTTTCATGTATATAAATGCGAATCCATATTTGTTTTTCTCCGTAAAAAATCTTCTCATTTACGATCAATGTCTTTTGGAGCCCTTCTTGAGCGAACACATTTCTATGG-AAAAAGAGAATATGTTGTAGTACT-----------------------------------------------------------------------------------------------------------------------------------------------------------------------------------------------------------------------------------------------------------------------------------------------------------------------------------------------------------------------------------------------------------------------------------------------------------------------------------------------------------------------------------------------------------------------------------------------------------------------------------------------------------------------------------------------------------------------------------------------------------------------------------------------------------------------------------------------------------------------------------------------AAAAGTCAGAACATGGTTTTTATGGGCGGTTTAACAAAATATGTCCCAATTACAAAAACGGCTTTTTTATTAGGTACGCTTTCTCTTTGTGGTATTCCCCCTCTTGCTTGTTTTTGGTCCAAAGACGAAATTCTTAATGATAGTTGGTTGTTTTCAACTATTTTCGCAATAATCGCTTGTTCCACAGCAGGATTCACTGCATTTTATATGTTTCGGATATATTTACTTACTTTTGAGGGACATTTAAACGTCCATTGTCAAAAGTACAGCGGAAAACAAAACAGCTCGTTTTATTCAATATCTAT------------ATGGGGCAAAGAAGAAATTAAAATGATTAAAAAAAAAAATTGTTTATCAACAAC---------------AAAAAATAATCAAAGGGATTCTTTTTTTTCGAAGAAAACATATTTGATTGATGGAAATGTAAGAAGCATGACACGACCCTTTATTACGATTACAAATATTCA---------TTTTGACAGTAAAGAAACCTTTTCCTATCCCCATGAATCGGACAATACTATCTTACTGCCTTTACTTATATTGGTCTTATTTACTTTATTCGTCGGATTCATAGGAATCCCTTTCAGTCAACGAGGAGTGGATTTGGATATATTATCCAAATGGTTAACTCCGTCGATAAATCTTTTACATTCTGATTCCAATTCCAGCAATTCTGTGGATTGGTATGAGTTTGTGATAAATGCAATTTTTTCTGTTAGTATAGCTTATTTTGGAATATTTATAGCGTTGCTTTTATATGGGCCTTTTTATTCATCTTTTAAGAAATTAAAAATAACTAATTCAATTGTTAAAATGGGTTCTAAAAGGGTTTTCTGGGACCAAATTCTAAATATTATATACAATTGGTCAGGTGAAGTTGTGTCTGAGATCACCAAACCAGGCCTTGAACCATATCTGGGTCTACATTATCCAGCTACGGATATCCCTCAGGCAGCAAGGTTCCTTTTCATGAAGTGCAAGGTTCGTATGATCTGTGACTGCCGCACAAAGCATGTAAAGGTGCTACAGGATGAGAGGCTTGAATTTGATCTGACATTGTGTGGCTCGACGCTGAGGGCCCCACACAGCTGCCACTTACAATATATGGAGAACATGAGTTCCATTGCATCTTTGGTTATGGCTGTGGTTATTAATGAAGGAAATGAAGAAAGTGAGAACTC---TGGTTCGTTGCAGCCACAGAAGAGAAAGAGGCTCTGGGGCCTTGTTGTCTGCCATAACACAACTCCGAGGTTTGTTCCTTTCCCTCTACGCTATGCCTGTGAGTTTCTAATCCAGGTATTTGCCATCCATGTCAATAAGGAGATAGAATTAGAGAACCAGATTCTCGAGAAGAACATTCTACGTACACAAACACTCTTATGTGACATGCTGATGCGGGATGCACCTCTGGGTATTGTTTCACAGAATCCTAATATAATGGATCTGGTAAAGTGTGACGGGGCTGCACTTTTGTACGAAGACAAGATCTGGCTACTTGGATTGGTTCCAACTGAATCCCAGATACATGAGATAGCTGCGTGGCTCTCTAACTCTCACATGGATTCCACGGGGTTGAGTACAGATAGCCTATATGACGCAGGGTTTCCAGGGGCGCTTTCTCTTGCTGATGTAGTATGTGGGATGGCGGCAGTTAGGATAAATTCTAAAGATATGCTTTTCTGGTTCCGGTCCCCCACTGCTGCTGAGGTTCAATGGGGAGGAGCAAAGCATGATCCAAGTGATAAGGATGATGCAAGAAGGATGCACCCAAGATCATCATTCAAGGCTTTCCTTGAAGTTGTTAAGACAAGGAGTTTACCTGAGTTCTTTTGATTTNATGGATGGGTACGTA-GT-----CTTGGCTGTAAAATAGTTTTG-TTTTCAGAATTTTAGTTGCAGTGGGAAATACT----T-ATCTGT-ATGAGTTTC---ATTCCTTTGGCAAAACAATTTTGCAGACATGAGAAGCCCGTAAAGGGAAGGAAAATTAATTGGATGAAGGCCGGAATATTAGAAGCTGACAGGGTCGTCACTGTCAGCCCATACTATGCCCAAGAACTCGTATCAGGCGTGAAGAAGGGTGTGGAGTTGGATAACATCATTCGCAAGACCGGCATTGCTGGTATTGTGAATGGGATGGATGTCCAAGAGTGGAACCCATCTACGGACAAATATATTGATGTGAAATATGACTCTACAACT-TAAGAGTTGTTTGGTGAAATCTCTGTCAATTC---------------------------------------------------------GCTCTCACCATG-------CAGCTTTGTTTGGTTGT-----CACTCCCTGTA--TA----AATTGGTA-TTTCAGGTACTCGATGCTAAACCTGTTTTAAAGGAAGCACTTCAAGCTGAGGTCGGGTTGCCTGTGGATGGAAATATCCCTGCAATAGGTTTTATTGGTAGACTGGAGGAGCAGAAAGGCTCAGATATTCTTGCTGCAGCTATTTCTCAGTTTGTCGGAGAGAATGTTCAGATTGTTATACTTGTATGTATCAGAC-TTGGAATGACTTTCCTCGTGTTTCTGGTTGATAGT----CCATCATAGG--------CTGCTTCCTCTTTTCTTCCTAGGGCACTGGTAAAAAGGCAATGGAGAAGCAGATTCAACAGTTGGAAACAAAATATCCTGAAAAGGCCATAGGGATAGCGAAATTCAATGTACCTCTGGCACATAAGATCATTGCTGGTGCTGATTTTATGCTGATCCCAAGCAGATTTGAGCCTTGTGGTCTCATTCAATTAGAGTTCTTTTGATTTTATGGATGGGTAAG-GGTCTCATTCTTTGCTATATAATAATTC-AATTTTAAGGTGCAATGGGGAATTCCTACTTGTGACCATTTTCATGACTCTT--AACTAATAAATTTTGCAGGTACGAGAAGCCTGTAAAGGGAAGGAAAATTAATTGGATGAAGGCTGGAATATTAGAATCAGACAGGGTCGTCACTGTCAGCCCACATTATGCAGAAGAACTTGTTTCAGGCGTGGACAAGGGAGTGGAATTGGATAACATTATTCGCAAAACTGGAATTACTGGCATTGTGAATGGGATGGATGTTCAAGAGTGGAACCCGTCTACTGACAAATACATTGATGCCAAATATGATGCTACAACT-TAAG-------------------------AANNNNNNNNNNNNNNNNNNNNNNNNNNA-TTTTTCAGTCCCCATCATGTGACATTGTCCAGCT----------------TTACCAAAATTGTCA-TTGCAGGTGTTGGATGCCAAACCTCTTTTAAAGGAATCACTTCAAGCTGAGATAGGGTTGCCTGTGGATAAAAACATCCCTGTCATAGGTTTTATCGGTAGACTGGAAGAACAGAAGGGCTCAGATATCCTAGCAGCTGCAATTCCCCAATTTATTGGAGAGAACGTTCAGATTGTGGTCCTTGTATGTGCTTGGAATACCTTATTCAAAATTTCTACTTCTANNNNNNNNNNNNNNNNNNNNNNNNNNNNNNNNNNNNNNNNNNNN-------NNNTCCTA-TGAGGTTTCATC---TAAGTTGCTTCCTCTTCTTCTTCCAGGGTACTGGTAAAAAGCCACTGGAAAAGCAACTTGAGCAGTTGGAAGTAAAATACCCCAGCAAGGCCAGAGGCGTTGCTAAATTCAATGTACCTCTCGCACATATGATCATTGCTGGTGCTGATTTTATGTTGATCCCCAGTAGGTTTGAACCATGTGGTCTCATTC"/>
                    <sequence id="seq_Hakea_incrassata" taxon="Hakea_incrassata" totalcount="4" value="GATAGTTAAGGGTCGAGATACTGTCGGCCAGCAAATTAATGTGACTTGTGAGGTACAGCAATTATTAGGAAATAATCGAGTTAGAGCTGTAGCCATGAGTGCTACAGATGGCCTGATGAGGGGAATGGAAGTGATTGACACAGGAGCTCCTCTAAGTGTTCCAGTCGGTGGAGCAACTCTCGGACGAATTTTCAATGTTCTTGGAGAGCCTGTTGATAATTTAGGTCCTGTAGATACCCGCACAACATCTCCTATTCATAGATCCGCGCCCGCCTTTATACAGTTAGATACCAAATTATCTATTTTTGAAACAGGAATTAAGGTAGTGGATCTTTTAGCTCCCTATCGCCGTGGAGGAAAAATCGGACTATTCGGGGGAGCTGGGGTGGGTAAAACAGTACTCATCATGGAATTGATCAACAACATTGCCAAAGCGCATGGCGGTGTATCTGTATTTGGCGGAGTAGGCGAACGTACTCGTGAAGGAAATGATCTTTACATGGAAATGAAAGAATCTGGAGTGATTAATGAACAAAATATTGCGCAGTGTAATAAAGCATCAATTTAATACTGATTCGTCCATAACCATAATTAGATGAATCTAGTTCATAGGAAA-------AAAATAAAGAGCCTCGGGTCAATAAAGACTGAGGAGATTGACTCAGGAACAAATTTC-TTAGGAGCTCCATTGCAAAATTT-GGGCCTAGCCATTAATAAAGAAGCGATGGGAACGACGAAACCTGTGACTGCAAAAGATTCTATTGAAAACGAATCCTAATGATTCATTGGGTGGGATGGCGGAACGAACCAGGAACCAATTCATTTATTCTGAGAGGTCGTGGGCTGGCCCTACGAATGAAACCCTACGAATGAAACAGATATTGAAAGAGTAGATATTTGCCCGCGAAAGCCTTCTTATTGGATTGCAAAAATTTCGTCGATTCGATAAAGGGAAAAAGAAAGATTCGTTCTAAAACATTCTCT-AAAAAAAGAAAAGAAATTGTCCAGTTGTATATAC--AAACAAGATTCAAAAATTCCTACATG--------ACAGATTCAATCTCAAAAAACCCTACGATTCAGTTTCTTATTCATTAAATAATAAAA-TAAAT-------AATAAAATAGATGTATATCTGTA-----ATATTATTGAATCGTTTCATTCGCGAGGAGCTGGATGGCGCGATGGATGTGAAGAAGTAGGCCATTATCTCGGCAATAATGAGCCAAGCTCGTATTTGCAGTGAATCCTCCCGTCAAGTAATCGTGCATTACGATAGGAACTCCCAATTCTCTGGCAAATACAGCCCTTTTGATCATTTCTTCACATGTACCTGCCGTAGCATTCAAGTAATGTCCTTTGATTTCACCCGTTTCGGCCTGTGCTTTATAAATTGCTTCGGCACAAAATAAGAAACGGTCTCTCCAACGCATAAATGGTTGGGAGTTGACGTTTTCATCATCCTTGGTAAAATCAAGTCCACCGCGAAGACATTCATAAACCGCTCTACCATAGTTCTTAGCGGATAACCCCAATTTTGGTTTAATAGTACATCCCAATAGGGGTCGACCATATTTGTTCAATTTATCCCTCTCAACTTGGATACCATGAGGCGGGCCTT---------------------------------------------------------------------------------------------------------------------------------------------------------------------------------------------------------------------------------------------------------------------------------------------------------------------------------------------------------------------------------------------------------------------------------------------TATTAACTAACCAATTCGTTATTAGACCTTGTCATGGTATTTGAGTCTCCAAATACATTATTATTCTATACTCTTTCATATATATGGCGCAACCCAATCCTTGTTTTTCAAGCCTCTAATCCTTAC----------------------------TTTTTTTGAATCT-----TTTAATATCTAAATAATAAGAAATTAACTCTTGACAGTAATATAT-------GTTGTATATGTAAATTTATGAAAATTCTAGATGTGAAAATATGCGGAATTCCTCCATGAAAGGGTA-TAAGATATAAGAATAGGAGGAAATCAATGTGCTTATGCTGAAAT-AAGAAACAGGGGCCAATGAGATAGAAATAATGAAT--------CATAAAT-----------------------GTTCAGGTTCGAGTTCCATAGATAA-TATAGTATAGATGGGATTCTCT------ATAATGATAGAGAAATG-----------AAAGACTTCCTTATGATTCTTATTTTATGTACTTGATACTAC-TTGAATCTTTTTTTACCTACTTGATATTTTTAAAAAGGTTGGTTTAATTTCATTTTCAAATTCACTCATTGAATATTG-----AATGAGTAAAGGATTGAATTGGATTCGGTTGGATTGGATGGTACCAACGAAATTGAGCGCGAACTCCCGTTTCTTATTGAATTAACCGATCAACTTGAAATAGATCGATTCTTTACGAATCTACGGAAAATTTAGGTTATGACAATAAATCCAGTTTACTAATTGTGAAACGTTTCATTAATCAAATGTATCAACAGAATCATTTCATTATTTCGGCTAATAGTAATAGTTCTAAACAAAATCCATTTCTTTGGCACAACAAAAATTTAGATCTGAAAATGATATCAGAGGGGTTTGCAGTCATTGTGGAAATTCCATTCTCGCTGCGATTAGTATCTTCCCTAGAAGGGAAAGAACTAGTAAAATCCCGTAATTTACGATCAATTCATTCAATATTTTCTTTTTTAGAAGACAAATTATCACATTTAAATTTTCTGTCAGATATACTAATACCCTACCCCATTCATCCGGAAATCTTAGTGCAAACCCTTCGCATCTGGGTAAAAGATGCCCCTTCTTTGCATTTATTGCGATTCTTTCTCTACGAGTATCATAATTGGAATAGTCTTATTACTCCAAAGAAATCCATTTCCACTTTTTCCAAAGAGAAT---CAAAGATTATTCGTGTTCCTATATAATTTTCATGTATATAAATGCGAATCCATATTTGTTTTTCTCCGTAAAAAATCTTCTCATTTACGATCAATGTCTTTTGGAGCCCTTCTTGAGCGAACACATTTCTATGG-AAAAAGAGAATATGTTGTAGTACTATCACTCTTATTCTACTAGAG-TTCTTGGGTCTATGTCAATTAAAGGACT------AAAAAAACATTACAAAGTCTTACCCATGCCCTGAAAATTTTTTGATCTTT-A-----AAAAAGAAGACTTTGTAAGTTTCATTAAGATTGAGAGTAATCATATGGATGGTAAATGATTCAGATTCAAATGGGAATTTCTTGCTCATAGATGTTC----------------------------------------------------------------------------------------------------------------------------AATTTGAGAAGGAGAACGATGACTAAATTGGAATCGCTAACGAG---AAAAAAAAAAGAGTTAGGGAATTTCAGAGAAACCCTGGAAGTAAAAATGGGCAATCCTGAGCCAAATCCTATTTTCAGAAAACAAAGACGGGTTCAGAAAGCAAGAAAAGGGGATAGGTGCAGAGACTCAATGGAGGCTATTCTAACGAATGGAGTTGACCGCGTTGGTA---------GAATC-AATCCTTCTATCGAAACAAAGATGAGGGATAAATCTATATACGTGTGTATACGTCCTGAAATAGAATATCAAACGATTAATGACGAGTCGCGTCCGTGTTGTATTTTTTATATGAAAAATGGAAAAATTATTTGGAATTGATTCCAAAGAATCGAATATTCAGTGATTGAACGATTCACTCCACAGTTTTATAGATCTTTTGAAGAACTTATTAATCGGACGAGAATAAAGATAGAGTCCCGTTCTACAT----------GTCAATATTGACAACAATGAAACTTTATAGTAAGAGGAAAAGTCAGAACATGGTTTTTATGGGCGGTTTAACAAAATATGTCCCAATTACAAAAACGGCTTTTTTATTAGGTACGCTTTCTCTTTGTGGTATTCCGCCTCTTGCTTGTTTTTGGTCCAAAGACGAAATTCTTAATGATAGTTGGTTGTTTTCAATTATTTTCGCAATAATCGCTTGTTCCACAGCAGGATTCACTGCATTTTATATGTTTCGGATATATTTACTTACTTTTGAGGGACATTTAAACGTCCATTGTCAAAAGTACAGCGGAAAACAAAACAGCTCATTTTATTCAATATCTAT------------ATGGGGCAAAGAAGAAATTAAAATGATTAAAAAAAAAAAAGGTTTATCAACAAC---------------AAAGAATAATCAAACGGATTCTTTTTTTTCGAAGAAAAGATATTTGATTGATGAAAATGTAAGAAGCATGACACGACCCCTTATTACGATTACAAATATTCA---------TTTTGAGAGTAAAGAAACTTTTTCCTATCCCCATGAATCGGACAATACTATCTTACTGCCTTTACTTATATTGGTCTTATTTACTTTATTCGTCGGATTCATAGGAATCCCTTTCAGTCAACGAGGAGTGGATTTTGATATATTATCCAAATGGTTAACTCCGTCGATAAATCTTTTACATTCTGATTCCAATTCCAGCAATTTTGTGGATTGGTATGAGTTTGTGATAAATGCAATTTTTTCTGTTAGTATAGCTTATTTTGGAATATTTATAGCGTTGCTTTTATATGGGCCTTTTTATTCATCTTTTAAGAAATTAAAAATAACTAATTCAATTGTTAAAATGGGTCCTAAGAGGGTTTTTTGGGACCAAATTCTAAATATTATATACAATTGGTCAGGTGAAGTTGTGTCTGAGATCACCAAACCAGGCCTTGAACCATATCTGGGTCTACATTATCCAGCTACGGATATCCCTCAGGCAGCAAGGTTCCTTTTCATGAAGTGCAAGGTTCGTATGATCTGTGACTGCCGCGCAAAGCATGTAAAGGTGCTACAGGATGAGATGCTTGAATTTGATCTGACATTGTGTGGCTCGACGCTGAGGGCCCCACACAGCTGCCACTTACAGTATATGGAGAACATGAGTTCCATTGCATCTTTGGTTATGGCTGTGGTTATTAATGAAGGAAATGAAGAAAGTGAGAACTC---TGGTTCGTCGCAGCCACAGAAGAGAAAGAGGCTCTGGGGCCTTGTTGTCTGCCATAACACAACTCCAAGGTTTGTTCCTTTCCCTCTACGCTATGCCTGTGAGTTTCTAATCCAGGTATTTGCCATCCATGTCAATAAGGAGATAGAATTAGAAAACCAGATTCTCGAGAAGAACATTCTACGTACACAAACACTCTTATGTGACATGCTGATGCGGGATGCACCCCTGGGTATTGTTTCACAGAATCCTAACATAATGGATCTGGTAAAGTGTGACGGGGCTGCACTTTTGTACAAAGACAAGATCTGGCTACTTGGATTGGTTCCAACTGAATCCCAGATACATGAGATAGCTGCGTGGCTCTCTAACTCTCTCATGGATTCCACGGGGTTGAGCACAGATAGCCTATATGACGCAGGGTTTCCAGGGGCACTTTCTCTTGCTGATGTAGTATGTGGGATGGCGGCAGTTAGGATAAATTCTAAAGATATGCTTTTCTGGTTCCGGTCCCCCACTGCTGCTGAGGTTCAATGGGGAGGAGCAAAGCATGATCCAAGTGATAAGGATGATGCAAGAAGGATGCACCCAAGATCATCATTCAAGGCTTTCCTTGAAGTTGTTAAGACAAGGAGTTTACCTGAGTTCTTTTGATTTTATGGATGGGTACGTA-GT-----CTTGGCTGTAAAATAGTTTTG-TTTTCAGAATTTTAGTTGCAGAGGAAAATACTTA--T-ATCTGT-AAGAGTTTC---ATTCCTTTGGCAAAACAATTTTGCAGACATAAGAAGCCCATAAAGGGAAGGAAAATTAATTGGATGAAGGCCGGAATATTAGAATCTGACAGGGTCGTCACTGTCAGCCCATACTATGCCCAAGAACTCGTATCAGGCGTGAAGAAGGGTGTGGAGTTGGATAACATCATTCGCAAGACCGGCATTGCTGGTATTGTGAATGGGATGGATGTCCAAGAGTGGAACCCATCTACGGACAAATATATTGATGTGAAATATGACTCTACAACT-TAAGAGTTGTTTGGTGAAATCTCTGTCAATTC---------------------------------------------------------GCTCCCACCATG-------CAGTTTTGTTTGGTTGT-----CACTCCCTGTA--TA----AATTGGTA-TTTCAGGTCCTCGATGCTAAACCTGTTTTAAAGGAAGCACTTCAAGCTGACGTCGGGTTGCCTGTGGATGGAAATATCCCTGTAATAGGTTTTATTGGTAGACTGGAGGAGCAGAAAGGCTCAGATATTCTTGCTGCAGCAATTTCTCAGTTTGTCAGAGAGAATGTTCAGATTGTTATACTTGTATGTATCAGAC-TTGGAATGACTTTCCTCGTGTTTCTGGTTGATAGT----CCATCATAGG--------CTGCTTCCTCTTTTCTTCCTAGGGCACTGGTAAAAAGGCAATGGAGAAGCAGATTCAACAGTTGGAAACAAAATATCCTGAAAAGGCTATAGGGATAGCGAAATTCAATGTACCTCTGGCACATAAGATCATTGCTGGTGCTGATTTTATGCTGATCCCAAGCAGATTTGAGCCTTGTGGTCTCATTCAATTAGAGTTCTTTTGATTTTATGGATGGGTAAG-GGTCTCATTCTTTGCTATATAATAATTC-TATTTTAAGGTGCAATGGGGAATTCCTACTTGTGACCATTTTCATGACTCTT--AACAAATAAATTTTGCAGGTACGAGAAGCCTGTAAAGGGAAGGAAAATTAATTGGATGAAGGCTGGAATATTAGAATCAGACAGGGTCGTCACTGTCAGCCCACATTATGCAGAAGAACTTGTTTCAGGCGTGGACAAGGGAGTGGAATTGGATAACATTATTCGCAAAACTGGAATTACTGGCATTGTGAACGGGATGGATGTTCAAGAGTGGAACCCGTCTACTGACAAATACATTGATACCAAATATGATGCTACAACT-TAAG-------------------------AANNNNNNNNNNNNNNNNNNNNNNNNNNG-TTTTTCAGTCCCCATCATCTGACATTGTCCTGCT----------------TTACCAAAATTGTCA-TTGCAGGTGTTGGATGCCAAACCTCTTTTAAAGGAATCACTTCAAGCTGAGATAGGGTTGCCTGTGGATAAAAACATCCCTGTCATAGGTTTTATCGGTAGACTGGAAGAACAGAAGGGCTCAGATATCCTAGCAGCTGCAATTCCCCAATTTATTGGAGAGAACGTTCAGATTGTGGTCCTTGTATGCGCTTGGAATACCTTACTCAACATTTCTACTTCTANNNNNNNNNNNNNNNNNNNNNNNNNNNNNNNNNNNNNNNNNNNN-------NNNTCCTA-TGAGGTTTCATC---TAAGTTGCTTCCTCTCCTTCTTCCAGGGTACTGGTAAAAAGCCACTGGAAAAGCAACTTGAGCAGTTGGAAGTAAAATACCCCAGCAAGGCCAGAGGCGTTGCTAAATTCAATGTACCTCTCGCACATATGATCATTGCTGGTGCTGATTTTATGTTGATCCCCAGTAGGTTTGAACCATGTGGTCTCATTC"/>
                    <sequence id="seq_Hakea_subsulcata" taxon="Hakea_subsulcata" totalcount="4" value="GGTAGTTAAGGGTCGAGATACTGTCGGCCAGCCAATTAATGTGACTTGTGAGGTACAGCAATTATTAGGAAATAATCGAGTTAGAGCTGTAGCCATGAGTGCTACAGATGGTCTGATGAGGGGAATGGAAGTGATTGACACGGGAGCTCCTCTAAGTGTTCCAGTCGGTGGAGCAACTCTCGGACGAATTTTCAATGTTCTTGGAGAACCTGTTGATAATTTAGGTCCTGTAGATACCCGCACAACATCTCCTATTCATAGATCCGCGCCCGCCTTTATACAGTTAGATACCAAATTATCTATTTTTGAAACAGGAATTAAGGTAGTGGATCTTTTAGCTCCCTATCGCCGTGGAGGAAAAATCGGACTATTCGGGGGAGCTGGGGTGGGTAAAACAGTACTCATCATGGAATTGATCAACAACATTGCCAAAGCGCATGGTGGTGTATCTGTATTTGGCGGAGTAGGCGAACGTACTCGTGAAGGAAATGATCTTTACATGGAAATGAAAGAATCTGGAGTGATTAATGAACAAAATATTGCGCAGTGTAATAAAGCATCAATTGAATACTGATTCGTCCATAACCATAATTAGATGAATCTAGTTCATAGGAAA--AAAATAAAATAAAGAGCTTCGGGTCAATAAAGACTGAGGAGATTGACTCAGGAACAAATTTC-TTAGGAGCTCCATTGCAAAATTC-GGGCCTAGCCATTAATAAAGAAGCGATGGGAACGACGAAACCTGTGACTGCAAAAGATTCTATTGAAAACGAATCCTAATGATTCATTGGGTGGGATGGCGGAACGAACCAGGAACCAATTCATTTATTCTGAGAGGTCGTGGGATGG--------------CCCTACGAATGAAACAGATATTGAAAGAGTAGATATTCGCCCGCGAAAGCCTTCTTATTGGATTGCAAAAATTTCGTTGATTCGATAAAGGGAAAAAGAAAGATTCGTTCTAAAACATTCTCT-AAAAAAAGAAAAGAAATTGTCCAGTTGTATATAC--AAACAAGATTCAAAAATTCCTACATG--------ACAGATTCAATCTCAAAAAACCCTACGATTCAGTTTCTTATTCAT-------------TAAAT-------AATAAAATAGATGTATATCTGTA-----ATATTATTGAATCGTTTCATTCGCGAGGAGCTGGATG-------------------------------------------------------------------------------------------------------------------------------------------------------------------------------------------------------------------------------------------------------------------------------------------------------------------------------------------------------------------------------------------------------------------------------------------------------------------------------------------------------------------------------------------------------------------------------------------------------------------------------------------------------------------------------------------------------------------------------------------------------------------------------------------------------------------------------------------------------------------------------------------------------------------------------------------------------------------------------------------------------------------------------------------------------------------------------------------------------------------------------------------------------------------------------------------------------------------------------------------------------------------------------------------------------------------------------------------------------------------------------------------------------------------------------------------------------------------------------------------------------------------------------------------------------------------------------------------------------------------------------------------------AAATAGATCGATTCTTTACGAATCTACGGAAAGTTTAGGTTATGACAATAAATCCAGTTTACTAATTGTTAAACGTTTCATTAATCGAATGTATCAACAGAATCATTTCATTATTTCGGCTAATAGTAATAGTTCTAAACAAAATCAATTTCTTTGGCACAACAAAAATTTAGATCTGAAAATGATATCAGAGGGGTTTGCAGTCATTGTGGAAATTCCATTCTCGCTGCGATTAGTATCTTCCCTAGAAGGGAAAGAACTAGTAAAATCCCGCAATTTACGATCAATTCATTCAATATTTTCTTTTTTAGAGGACAAATTATCACATTTAAATTTTCTGTCAAATATACTAATACCCTACCCCATTCATCCGGAAATCTTAGTGCAAACCCTTCGCATCTGGGTAAAAGATGCCCCTTCTTTGCATTTATTGCGATTCTTTCTCCACGAGTATCATAATTGGAATAGTCTTATTACTCCAAAGAAATCCATTTCCACTTTTTCCAAAGAGAAT---CAAAGATTATTCGTGTTCCTATATAATTTTCATGTATATAAATGCGAATCCATATTTGTTTTTCTCCGTAAAAAATCTTCTCATTTACGATCAATGTCTTTTGGAGCCCTTCTTGAGCGAACACATTTCTATGG-AAAAAGAGAATATCTTGTAGTACTATCACCCTTATTCTACTAGAG-TTCTTGGGTCTATGTCAATTAAAGGACT-------AAAAAATATTACAAAGTCTTACCCATGCCCTGAAAATTTTTGGATCTTT-A-----AAAAAGAAGACTTTGTAAGTTTCATTAAGATTAAGAGTAATCTTATGGATGGTAAATGATTCAGATTCAAATGGGAATTTCTTGCTCATAGATGTTCATTCATACGTATATCTT-ATATATCACATACCACAAGACTTGTGGTAAGAGAGAAAGATTTTTGCTCGGATTTGTTTGTG----------------ATAGTAGTGTGAGTGAGAAACATAACTCAATTTGAGAAGGAGAACGATGACTAAATTGGAATCGCTAACGAG--AAAAAAAAAAAGAGTTAGGGAATTTCAGAGAAACCCTGGAAGTAAAAATGGGCAATCCTGAGCCAAATCCTATTTTCAGAAAACAAAGACGGGTTCAGAAAGCAAGAAAAGGGGATAGGTGCAGAGACTCAATGGAGGCTATTCTAACGAATGGAGTTGACCGCGTTGGTA---------GAATCGAATCCTTCTATCGAAACAAAGATGAGGGATAAATCTATATACGTGTGTATACGTCCTGAAATAGAATATCAAACGATTAATAACGAGTCGCGTCCGTGTTGTATTTTTTATATGAAAAATGGAAAAATTATTTGGAATTGATTCCAAAGAATCGAATATTCAGTGATTGAACGATTCACTCCACAGTTTGATAGATCTTTTGAAGAACTTATTAATCGGACGAGAATAAAGATAGAGTCCCGTTCTACAT----------GTCAATATTGACAACAATGAAACTTTATAGTAAGAGGAAAAGTCAGAACATGGTTTTTATGGGCGGTTTAACAAAATATGTCCCAATTACAAAAACGGCTTTTTTATTAGGTACACTTTCTCTTTGTGGTATTCCGCCTCTTGCTTGTTTTTGGTCCAAAGACGAAATTCTTAATGATAGTTGGTTGTTTTCAACTATTTTCGCAATAATCGCTTGTTCCACAGCAGGATTCACTGCATTTTATATGTTTCGGATATATTTACTTACTTTTGAGGGACATTTAAACGTCCATTGTCAAAAGTACAGCGGAAAACAAAATAGTTCGTTTTATTCAATATCTAT------------ATGGGGCAAAGAAGAAATGAAAATGATTAAAAAAAAAAATTGTTTATCAACAAC---------------AAAGAATAAAAAAAGGGATTCTTTTTTTTCGAAGAAAACATATTTGATTGATGGAAATGTAAGAAGCATGACACGACCCTTTATTACGATTACAAATATTCA---------TTTTGAGAGTAATAAAACTTTTTCCTATCCCCATGAATCGGACAATACTATCTTACTGCCTTTACTTATATTGGTCTTATTTACTTTATTCGTCGGATTCATAGGAATCCCTTTCAGTCAACGAGGAGTAGATTTGGATATATTATCCAAATGGTTAACTCCGTCGATAAATCTTTTACATTCTGATTCCAATTCCAGCAATTCTGTGGATTGGTATGAGTTTGTGATAAATGCAATTTTTTCTATTAGTATAGCTTATTTTGGAATATTTATAGCGTTGCTTTTATATGGGCCTTTTTATTCATCTTTTAAAAAATTAAAAATAACCAATTCAATTGTTAAAATGGGTCCTAAGAGGGTTTTCTGGGACCAAATTTTAAATATTATATACAATTGGTCAGGTGAAGTTGTGTCTGAGATCACCAAACCAGGCCTTGAACCATATCTGGGTCTACATTATCCAGCTACGGATATCCCTCAGGCAGCAAGGTTCCTTTTCATGAAGTGCAAGGTTCGTATGATCTGTGACTGCCGTGCAAAGCATGTAAAGGTGCTACAGGATGATAAGCTTGAATTTGATCTGACATTGTGTGGCTCGACGCTGAGGGCCCCACACAGCTGCCACTTACAATATATGGAGAACATGAGTTCCATTGCATCTTTGGTTATGGCTGTGGTTATTAATGAAGGAAATGAAGAAAGTGAGAACTC---TAGTTCGTCGCAGCCACAGAAGAGAAAGAGGCTCTGGGGCCTTGTTGTGTGCCATAACACAACTCCGAGGTTTGTTCCTTTCCCTCTACGCTATGCCTGTGAGTTTCTAATCCAGGTATTTGCCATCCATGTCAATAAGGAGATAGAATTAGAAAACCAGGTTCTCGAGAAGAACATTCTACGTACACAAACACTCTTATGTGACATGCTGATGCGGGATGCACCTCTGGGTATTGTTTCACAGAATCCTAACATAATGGATCTGGTAAAGTGTGATGGGGCTGCACTTTTGTACGAAGACAAGATCTGGCTACTTGGATTGGTTCCAACTGAATCCCAGATACATGAGATAGCTGCATGGCTCTCTAACTCTCACATGGATTCCACAGGGTTGAGTACAGATAGCCTATATGATGCAGGGTTTCCAGGGGCGCTTTCTCTTGCTGATGTAGTATGTGGGATGGCAGCAGTTAGGATAAATTTGAAAGATATGCTTTTCTGGTTCCGGTCCCCCACTGCTGCTGAGGTTCAATGGGGAGGAGCAAAGCATGATCCAAATGATAAGGATGATGCAAGAAGGATGCACCCACGATCATCATTCAAGGCTTTCCTTGAAGTTGTTAAGACAAGGAGTTTACCTGAGTTCTTTTGATTTTATGGATGGGTACGTA-GT-----CTTGACTGTAAAATAGTTTTG-TTTGCAGAATTTTAGTTGCAGTGGGAAATACC----T-ATCTGT-ATGAGTTTC---ATTCCTTTGGCAAAACAATTTTGCAGACATGAGAAGCCCGTAAAGGGAAGGAAAATTAATTGGATGAAGGCCGGAATATTAGAATCTGACAGGGTCGTCACTGTCAGCCCATACTATGCCCAAGAACTCATATCAGGCGTGAAGAAGGGTGTGGAGTTGGATAACATCATTCGCAAGACCGGCATTGCTGGTATTGTGAATGGGATGGATGTCCAAGAGTGGAACCCATCGACGGACAAATATATTGATGTGAAATATGATGCTACAACT-TAAGAATTGTTTGGTGAAATCTCTGTCAATTC---------------------------------------------------------GCTCCCACCATG-------CAGCTTTGTTTGGTTGT-----CACTAACCGTA--TA----AATTGGTA-TTTCAGGTCCTCGATGCTAAACCTGTTTTAAAGGAAGATCTTCAAGCTGAGGTCGGGTTGCCTGTGGATGGAAATATCCCTGTAATAGGTTTTATTGGTAGACTGGAGGAACAGAAAGGCTCAGATATTCTTGCTGCAGCAATTTCTCAGTTTGTCGGAGAGAATGTTCAGATTGTTATACTTGTATGTATCAGAC-TTGGAATGACTTTCCTTGTGTTTCTGGTTGATAGT----CCATGATAGG--------CTGCTTCCTCCTTTCTTCCTAGGGCACTGGTAAAAAGGCAATGGAGAAGCAGATTCAACAGTTGGAAACAAAATATCCTGAAAAGGCCATAGGGATAGCGAAATTCAATGTACCTCTGGCACATAAGATCATTGCTGGTGCTGATTTTATGCTGATCCCAAGCAGATTTGAGCCTTGTGGTCTCATTCAATTA-------------------------------------------------------------------------------------------------------------------------------------------------------------------------------------------------------------------------------------------------------------------------------------------------------------------------------------------------------------------------------------------------------------------------------------------------------------------------------------------------------------------------------------------------------------------------------------------------------------------------------------------------------------------------------------------------------------------------------------------------------------------------------------------------------------------------------------------------------------------------------------------------------------------------------------------------------------------------------------------------------------------------------"/>
                    <sequence id="seq_Hakea_victoria" taxon="Hakea_victoria" totalcount="4" value="------------------------------------------------------------------------------------------------------------------------------------------------------------------------------------------------------------------------------------------------------------------------------------------------------------------------------------------------------------------------------------------------------------------------------------------------------------------------------------------------------------------------------------------------------------------------------------------------------------------------------------------------------------------------------------------------------------------------------------------------------------------------------------------------------------------------------------------------------------------------------------------------------------------------------------------------------------------------------------------------------------------------------------------------------------------------------------------------------------------------------------------------------------------------------------------------------------------------------------------------------------------------------------------------------------------------------------------------------------------------------------------------------------------------------------------------------------------------------------------------------------------------------------------------------------------------------------------------------------------------------------------------------------------------------------------------------GTAAGGGTCG----TCGGTTCCCGGGGT-GGGCGGCG--CGTGCACGACGTCCG-GACTAATGGC-ACAGTGG-CTTCTACCACCACTCGTCGTGACGCTCG-CCACACAGGGGGCCTTTGCCTTTGGGCCGGCCGCGCCCCT---AACG-GGACACGGGGGGCCAGACTCCGCTCCGCGC----ACCTC--CCGCCCCG-----GAGGGCG-G-----GGGTGGGCGGGCGACGCAATGCGGGACGCCCAGGCAGGCGGGCCCTCGGCCCGATGGCCTAGGGCGCAACTTGCGTTCAAAAACTCAATGGTTCACGGAATTCTGCAATTCACACCAAGTATCGCATTTCGCTACGTTCTTCATCGATGCAAAAGCCAAAATATCCGTTGCCAAAAGTCG-TTCGGGAAATTCGAATGTTGGACGAGGCA---------------------------------------------------------------------------------------------------------------------------------------------------------------------------------------------------------------------------------------------------------------------------------------------------------------------------------------------------------------------------------------------------------------------------------------------------------------------------------------------------------------------------------------------------------------------------------------------------------------------------------------------------------------------------------------------------------------------------------------------------------------------------------------------------------------------------------------------------------------------------------------------------------------------------------------------------------------------------------------------------------------------------------------------------------------------------------------------------------------------------------------------------------------------------------------------------------------------------------------------------------------------------------------------------------------------------------------------------------------------------------------------------------------------------------------------------------------------------------------------------------------------------------------------------------------------------------------------------------------------------------------------------------------------------------------------------------------------------------------------------------------------------------------------------------------------------------------------------------------------------------------------------------------------------------------------------------------------------------------------------------------------------------------------------------------------------------------------------------------------------------------------------------------------------------------------------------------------------------------------------------------------------------------------------------------------------------------------AAAAGTCAGAACATGGTTTTTATGGGCGGTTTAACAAAATATGTCCCAATTACAAAAACGGCTTTTTTATTAGGTACACTTTCTCTTTGTGGTATTCCGCCTCTTGCTTGTTTTTGGTCCAAAGACGAAATTCTTAATGATAGTTGGTTGTTTTCAACTATTTTCGCAATAATCGCTTGTTCCACAGCAGGATTCACTGCATTTTATATGTTTCGGATATATTTACTTACTTTTGAGGGACATTTAAACGTCCATTGTCAAAAGTACAGCGGAAAACAAAATAGTTCGTTTTATTCAATATCTAT------------ATGGGGCAAAGAAGAAATGAAAAGGATTAAAAAAAAAAATGGTTTATCAACAAC---------------AAAGAATAATCAAAGGGATTCTTTTTTTTCGAAGAAAACATATTTGATTGATGGAAATGTAAGAAGCATGACACGACCCTTTATTACGATTACAAATATTCA---------TTTTGAGAGTAATAAAACTTTTTCCTATCCCCATGAATCGGACAATACTATCTTACTGCCTTTACTTATATTGGTCTTATTTACTTTATTCGTCGGATTCATAGGAATCCCTTTCAGTCAACGAGGAGTAGATTTGGATATATTATCCAAATGGTTAACTCCGTCGATAAATCTTTTACATTCTGATTCCAATTCCAGCAATTCTGTGGATTGGTATGAGTTTGTGATAAATGCAATTTTTTCTATTAGTATAGCTTATTTTGGAATATTTATAGCGTTGCTTTTATATGGGCCTTTTTATTCATCTTTTAAGAAATTAAAAATAACCAATTCAATTGTTAAAATGGGTCCTAAGAGGGTTTTCTGGGACCAAATTTTAAATATTATATACAATTGGTCAGGTGAAGTTGTGTCTGAGATCACCAAACCAGGCCTTGAACCATATCTGGGTCTACATTATCCAGCTACGGATATCCCTCAGGCAGCAAGGTTCCTTTTCATGAAGTGCAAGGTTCGTATGATCTGTGACTGCCGTGCAAAGCATGTAAAGGTGCTACAGGATGAGAAGCTTGAATTTGATCTGACATTGTGTGGCTCGACGCTGAGGGCCCCACACAGCTGCCACTTACAATATATGGAGAACATGAGTTCCATTGCATCTTTGGTTATGGCTGTGGTTATTAATGAAGGAAATGAAGAAAGTGAGAACTC---TAGTTCGTCGCAGCCACAGAAGAGAAAGAGGCTCTGGGGCCTTGTTGTCTGCCATAACACAACTCCGAGGTTTGTTCCTTTCCCTCTACGCTATGCCTGTGAGTTTCTAATCCAGGTATTTGCCATCCATGTCAATAAGGAGATAGAATTAGAAAACCAGATTCTCGAGAAGAACATTCTACGTACACAAACACTCTTATGTGACATGCTGATGCGGGATGCACCTCTGGGTATTGTTTCACAGAATCCTAACATAATGGATCTGGTAAAGTGTGACGGGGCTGCACTTTTGTACGAAGACAAGATCTGGCTACTTGGATTGGTTCCAACTGAATCCCAGATACATGAGATAGCTGCATGGCTCTCTAACTCTCACATGGATTCCACAGGGTTGAGTACAGATAGCCTATATGATGCAGGGTTTCCAGGGGCGCTTTCTCTTGCTGATGTAGTATGTGGGATGGCAGCAGTTAGGATAAATTCGAAAGATATGCTTTTCTGGTTCCGGTCCCCCACTGCTGCTGAGGTTCAATGGGGAGGAGCAAAGCATGATCCAAATGATAAGGATGATGCAAGAAGGATGCACCCACGATCATCATTCAAGGCTTTCCTTGAAGTTGTTAAGACAAGGAGTTTACCT----------------------------------------------------------------------------------------------------------------------------------------------------------------------------------------------------------------------------------------------------------------------------------------------------------------------------------------------------------------------------------------------------------------------------------------------------------------------------------------------------------------------------------------------------------------------------------------------------------------------------------------------------------------------------------------------------------------------------------------------------------------------------------------------------------------------------------------------------------------------------------------------------------------------------------------------------------------------------------------------------------------------------------GAGTTCTTTTGATTTTATGGATGGGTAAG-GGTCTCATTCTTTGCTATATAATAATTA-TATTTTAAGGTGCAATGGGGAATTCCTACTTGTGACCATTTTCATGACTCCTG-AACAATTAAATTTTGCAGGTACGAGAAGCCTGTAAAGGGAAGGAAAATTAATTGGATGAAGGCTGGAATATTAGAATCAGACAGGGTCGTCACTGTCAGCCCAAATTATGCAGAAGAACTTGTTTCAGGCGTGGACAAGGGAGTGGAATTGGATAACATTATTCGCAAGACTGGAATTACTGGTATTGTGAATGGGATGGATGTTCAAGAGTGGAACCCGTCTACTGACAAATACATTGATGCCAAGTATGATGCTACAACT-TAAG-------------------------AANNNNNNNNNNNNNNNNNNNNNNNNNNA-TTTTTCAGTCGCCATCATGTGACATTGTCCAGCT----------------TTACCAAAATTGTCA-TTGCAGGTGTTGGATGCCAAACCTCTTTTAAAGGAAACACTTCAAGCTGAGGTTGGGTTGCCTGTGGATAAAAACATCCCTGTCATAGGTTTTATCGGTAGACTGGAAGAACAGAAGGGCTCAGATATCCTAGCAGCTGCAATTCCCGAATTTATTGGAGAGAACGTTCAGATTGTGGTCCTTGTATGCACTTGGAATAGCTTACTCAAC-TTTCTACTTTTANNNNNNNNNNNNNNNNNNNNNNNNNNNNNNNNNNNNNNNNNNNN-------NNNTCCTCTTGAGGTTTCATCT--TAAGTTGCTTCCT---CTTCTTCCAGGGTACTGGTAAAAAGCCACTGGAAAAGCAACCTGAGCAGTTGGAAGTAAAATACCCCAGCAAGGCCAGAGGCATTGCTAAATTCAATGTACCTCTCGCACATATGATCATTGCTGGTGCTGATTTTATGTTGATCCCCAGTAGGTTTGAACCATGTGGTCTCATTC"/>
                    <sequence id="seq_Hakea_cucullata" taxon="Hakea_cucullata" totalcount="4" value="GGTAGTTAAGGGTCGAGATACTGTCGGCCAGCCAATTAATGTGACTTGTGAGGTACAGCAATTATTAGGAAATAATCGAGTTAGAGCTGTAGCCATGAGTGCTACAGATGGTCTGATGAGGGGAATGGAAGTGATTGACACGGGAGCTCCTCTAAGTGTTCCAGTCGGTGGAGCAACTCTCGGACGAATTTTCAATGTTCTTGGAGAACCTGTTGATAATTTAGGTCCTGTAGATACCCGCACAACATCTCCTATTCATAGATCCGCGCCCGCCTTTATACAGTTAGATACCAAATTATCTATTTTTGAAACAGGAATTAAGGTAGTGGATCTTTTAGCTCCCTATCGCCGTGGAGGAAAAATCGGACTATTCGGGGGAGCTGGGGTGGGTAAAACAGTACTCATCATGGAATTGATCAACAACATTGCCAAAGCGCATGGTGGTGTATCTGTATTTGGCGGAGTAGGCGAACGTACTCGTGAAGGAAATGATCTTTACATGGAAATGAAAGAATCTGGAGTGATTAATGAACAAAATATTGCGCAGTGTAATAAAGCATCAATTGAATACTGATTCGTCCATAACCATAATTAGATGAATCTAGTTCATAGGAAA--AAAAAAAAATAAAGAGCTTCGGGTCAATAAAGACTGAGGAGATTGACTCAGGAACAAATTTC-TTAGGAGCTCCATTGCAAAATTC-GGGCCTAGCCATTAATAAAGAAGCGATGGGAACGACGAAACCTGTGACTGCAAAAGATTCTATTGAAAACGAATCCTAATGATTCATTGGGTGGGATGGCGGAACGAACCAGGAACCAATTCATTTATTCTGAGAGGTCGTGGGATGG--------------CCCTACGAATGAAACAGATATTGAAAGAGTAGATATTCGCCCGCGAAAGCCTTCTTATTGGATTGCAAAAATTTCGTTGATTCGATAAAGGGAAAAAGAAAGATTCGTTCTAAAACATTCTCG-AAAAAAAGAAAAGAAATTGTCCAGTTGTATATAC--AAACAAGATTCAAAAATTCCTACATG--------ACAGATTCAATCTCAAAAAACCCTACGATTCAGTTTCTTATTCAT-------------TAAAT-------AATAAAATAGATGTATATCTGTA-----ATATTATTGAATCGTTTCATTCGCGAGGAGCTGGATGGCGCGATGGATGTGAAGAATTAGGCCATTATCTCGGCAATAATGAGCCAAGATGGTATTTGCAGTGAATCCCCCCGTCAAGTAGTGGTGCACTACGATAGGAACTCCCAATTCTCTGGCAAATACAGCCCTTCTGATCATTTCTTCACATGTACCCGCCGTAGCATTCAAGTAATGTCCTCTGATTTCACCCGTTTCGGCCTGTGCTTTATAAATTGCTTCGGCACAAAATAAGAAACGGTCTCTCCAACGCATAAATGGTTGGGAGTTGACGTTTTCATCATCCTTGGTAAAATCAAGTCCACCACGAAGACATTCATAAACCGCTCTACCATAGTTCTTAGCAGATAACCCCAATTTTGGTTTAATAGTACATCCCAATAGGGGTCGACCATATTTGTTCAATTTATCCCTCTCAACTTGGATACCATGAGGCGGGCCTT---------------------------------------------------------------------------------------------------------------------------------------------------------------------------------------------------------------------------------------------------------------------------------------------------------------------------------------------------------------------------------------------------------------------------------------------------------------------------------------------------------------------------------------------------------------------------------------------------------------------------------------------------------------------------------------------------------------------------------------------------------------------------------------------------------------------------------------------------------------------------------------------------------------------------------------------------------------------------------------------------------------------------------------------------------------------------------------------------------------------------------------------------------------------------------------AAATAGATCGATTCTTTACGAATCTACGGAAAATTTAGGTTATGACAATAAATCCAGTTTACTAATTGTTAAACGTTTCATTAATCGAATGTATCAACAGAATCATTTCATTATTTCGGCTAATAGTAATAGTTCTAAACAAAATCAATTTCTTTGGCACAACAAAAATTTAGATCTGAAAATGATATCAGAGGGGTTTGCAGTCATTGTGGAAATTCCATTCTCGCTGCGATTAGTATCTTCCCTAGAAGGGAAAGAACTAGTAAAATCCCGCAATTTACGATCAATTCATTCAATATTTTCTTTTTTAGAGGACAAATTATCACATTTAAATTTTCTGTCAGATATACTAATACCCTACCCCATTCATCCGGAAATCTTAGTGCAAACCCTTCGCATCTGGGTAAAAGATGCCCCTTCTTTGCATTTATTGCGATTCTTTCTCCACGAGTATCATAATTGGAATAGTCTTATTACTCCAAAGAAATCCATTTCCACTTTTTCCAAAGAGAAT---CAAAGATTATTCGTGTTCCTATATAATTTTCATGTATATAAATGCGAATCCATATTTGTTTTTCTCCGTAAAAAATCTTCTCATTTACGATCAATGTCTTTTGGAGCCCTTCTTGAGCGAACACATTTCTATGG-AAAAAGAGAATATCTTGTAGTACTATCACCCTTATTCTACTAGAG-TTCTTGGGTCTATGTCAATTAAAGGACT-------AAAAAACATTACAAAGTCTTACCCATGCCCTGAAAATTTTTGGATCTTT-A-----AAAAAGAAGACTTTTTAAGTTTCATTAAGATTAAGAGTAATCTTATGGATGGTAAATGATTCAGATTCAAATGGGAATTTCTTGCTCATAGATGTTCATTCATACGTATATCTT-ATATATCACATACCACAAGACTTGTGGTAAGAGAGAAAGATTTTTGCTCGGATTTGTTTGTG----------------ATAGTAGTGTGAGTGAGAAACATAACTCAATTTGAGAAGGAGAACGATGACTAAATTGGAATCGCTAACGAG---AAAAAAAAAAGAGTTAGGGAATTTCAGAGAAACCCTGGAAGTAAAAACGGGCAATCCTGAGCCAAATCCTATTTTCAGAAAACAAAGACGGGTTCAGAAAGCAAGAAAAGGGGATAGGTGCAGAGACTCAATGGAGGCTATTCTAACGAATGGAGTTGACCGCGTTGGTA---------GAATCGAATCCTTCTATCGAAACAAAGATGAGGGATAAATCTATATACGTGTGTATACGTCCTGAAATAGAATATCAAACGATTAATAACGAGTCGCGTCCGTGTTGTATTTTTTATATGAAAAATGGAAAAATTCTTTGGAATTGATTCCAAAGAATCGAATATTCAGTGATTGAACGATTCACTCCACAGTTTGATAGATCTTTTGAAGAACTTATTAATCGGACGAGAATAAAGATAGAGTCCCGTTCTACAT----------GTCAATATTGACAACAATGAAACTTTATAGTAAGAGGAAAAGTCAGAACATGGTTTTTATGGGCGGTTTAACAAAATATGTCCCAATTACAAAAACGGCTTTTTTATTAGGTACACTTTCTCTTTGTGGTATTCCGCCTCTTGCTTGTTTTTGGTCCAAAGACGAAATTCTTAATGATAGTTGGTTGTTTTCAACTATTTTCGCAATAATCGCTTGTTCCACAGCAGGATTCACTGCATTTTATATGTTTCGGATATATTTACTTACTTTTGAGGGACATTTAAACGTCCATTGTCAAAAGTACAGCGGAAAACAAAATAGTTCGTTTTATTCAATATCTAT------------ATGGGGCAAAGAAGAAATGAAAATGATTAAAAAAAAAAATTGTTTATCAACAAT---------------AAAGAATAATAAAAGGGATTCTTTTTTTTCGAAGAAAACATATTTGATTGATGGAAATGTAAGAAGCATGACACGACCCTTTATTACGATTACAAATATTCA---------TTTTGAGAGTAATAAAATTTTTTCCTATCCCCATGAATCGGACAATACTATCTTACTGCCTTTACTTATATTGGTCTTATTTACTTTATTCGTCGGATTCATAGGAATCCCTTTCAGTCAACGAGGAGTCGATTTGGATATATTATCCAAATGGTTAACTCCGTCGATAAATCTTTTACATTCTGATTCCAATTCCAGCAATTCTGTGGATTGGTATGAGTTTGTGATAAATGCAATTTTTTCTATTAGTATAGCTAATTTTGGAATATTTATAGCGTTGCTTTTATATGGGCCTTTTTATTCATCTTTTAAGAAATTAAAAATAACCAATTCAATTGTTAAAATGGGTCCTAAGAGGGTTTTCTGGGACCAAATTTTAAATATTATATACAATTGGTCAGGTGAAGTTGTGTCTGAGATCACCAAACCAGGCCTTGAACCATATCTGGGTCTACATTATCCAGCTACGGATATCCCTCAGGCAGCAAGGTTCCTTTTCATGAAGTGCAAGGTTCGTATGATCTGTGACTGCCGTGCAAAGCATGTAAAGGTGCTACAGGATGAGAAGCTTGAATTTGATCTGACATTGTGTGGCTCGACGCTGAGGGCCCCACACAGCTGCCACTTACAATATATGGAGAACATGAGTTCCATTGCATCTTTGGTTATGGCTGTGGTTATTAATGAAGGAAATGAAGAAAGTGAGAACTC---TAGTTCATCGCAGCCACAGAAGAGAAAGAGGCTCTGGGGCCTTGTTGTCTGCCATAACACAACTCCGAGGTTTGTTCCTTTCCCTCTACGCTATGCCTGTGAGTTTCTAATCCAGGTATTTGCCATCCATGTCAATAAGGAGATAGAATTGGAAAACCAGATTCTCGAGAAGAACATTCTGCGTACACAAACACTCTTATGTGACATGCTGATGCGGGATGCACCTCTGGGTATTGTTTCACAGAATCCTAACATAATGGATCTGGTAAAGTGTGACGGGGCTGCACTTTTGTACGAAGACAAGATCTGGCTACTTGGATTGGTTCCAACTGAATCCCAGATACATGAGATAGCTGCATGGCTCTCTAACTCTCACATGGATTCCACAGGGTTGAGTACAGATAGCCTATATGATGCAGGGTTTCCAGGGGCGCTTTCTCTTGCTGATGTAGTATGTGGGATGGCAGCAGTTAGGATAAATTCGAAAGATATGCTTTTCTGGTTCCGGTCCCCCACTGCTGCTGAGGTTCAATGGGGAGGAGCAAAGCATGATCCAAATGATAAGGATGATGCAAGAAGGATGCACCCACGATCATCATTCAAGGCTTTCCTTGAAGTTGTTAAGACAAGGA--TTACCTGAGTTCTTTTGATTTTATGGATGGGTACGTA-GT-----CTTGGCTGTAAAATAGTTTTG-TTTGCAGAATTTTAGTTGCTGTGGGAAATACC----T-ATCTGT-ATGAGTTTC---ATTCCTTTGGCAAAACAATTTTGCAGACATGAGAAGCCCGTAAAGGGAAGGGAAATTAATTGGATGAAGGCCGGAATATTAGAATCTGACAGGGTCGTCACTGTCAGCCCATACTATGCCCAAGAACTCATATCAGGCGTGAAGAAGGGTGTGGAGTTGGATAACATCATTCGCAAGACCGGCATTGCTGGTATTGTGAATGGGATGGATGTCCAAGAGTGGAACCCATCGACGGACAAATATATTGATGTGAAATATGATGCTACAACT-TAAGAATTGTTTGGTGAAATCTCTGTCAATTC---------------------------------------------------------GCTCCCACCATG-------CAGCTTTGTTTGGTTGT-----CACTAACCGTA--TA----AATTGGTA-TTTCAGGTCCTCGATGCTAAACCCGTTTTAAAGGAAGATCTTCAAGCTGAGGTCGGGTTGCCTGTGGATGGAAATATCCCTGTAATAGGTTTTATTGGTAGACTGGAGGAACAGAAAGGATCAGATATTCTTGCTGCAGCAATTTCTCAGCTTGTCGGAGAGAATGTTCAGATTGTTATACTTGTATGTATCAGAC-TTGGAATGACTTT-CTTGTGTTTCTGGTTGATAGT----CCATCATATG--------CTGCTTCTTCTTTTCTTCCTAGGGCACTGGTAAAAAGGCAATGGAGAAGCAGATTCAACAGTTGGAAACAAAATATCCTGAAAAGGCCATAGGGATAGCAAAATTCAATGTACCTCTGGCACATAAGATCATTGCTGGTGCTGATTCTATGCTGATCCCAAGCAGATTTGAGCCTTGTGGTCTCATTCAATTAGAGTTCTTTTGATTTTATGGATGGGTAAG-GGTCTCATTCTTTGCTATATAATAATTC-TATTTTAAGGTGCAATGGGGAATTCCTACTTGTGACCATTTTCATGACTCCTG-AACAAATAAATTTTGCAGGTACGAGAAGCCTGTAAAAGGAAGGAAAATTAATTGGATGAAGGTTGGAATATTAGAATCAGACAGGGTCGTCACTGTCAGCCCACATTATGCAGAAGAACTTGTTTCAGGCGTGGACAAGGGAGTGGAATTGGATAACATTATTCGCAAGACTGGAATTACTGGTATTGTGAACGGGATGGATGTTCAAGAGTGGAACCCTTCTACTGACAAATACATCGATGCAAAGTATGATGCTACAACT-TAAG-------------------------AANNNNNNNNNNNNNNNNNNNNNNNNNNA-TTTTTCAGTCCCCATCATGTGACATTGTCCAGCT----------------TTACCAAAATTGTCA-TTGCAGGTGTTGGATGCCAAACCTCTTTTAAAGGAAACACTTCAAGCTGAGGTTGGGTTGCCTGTGGATAAAAACATCCCTGTCATAGGCTTTATCGGTAGACTGGAAGAACAGAAGGGCTCAGATATCCTAGCAGCTGCAGTTCCCGAATTTATTGGAGAGGACGTTCAGATTGTGGTCCTTGTATGCACTTGGAATAGCTTACTCAAC-TTTCTACTTTTANNNNNNNNNNNNNNNNNNNNNNNNNNNNNNNNNNNNNNNNNNNN-------NNNTCCTA-TGAGGTTTCATC---TAAGTTGCTTCCTCTTCTTCTTCCAGGGTACTGGTAAAAAGCCACTGGAAAAGCAACTTGAGCAGTTGGAAGTAAAATACCCCAACAAGGCCAGAGGCGTTGCTAAATTCAATGTACCTCTCGCACATATGATCATTGCTGGTGCTGATTTTATGTTGATCCCCAGTAGGTTTGAACCATGTGGTCTCATTC"/>
                    <sequence id="seq_Hakea_multilineata" taxon="Hakea_multilineata" totalcount="4" value="GGTAGTTAAGGGTCGAGATACTGTTGGCCAGCAAATTAATGTGACTTGTGAGGTACAGCAATTATTAGGAAATAATAGAGTTAGAGCTGTAGCCATGAGTGCTACAGATGGCCTGATGAGGGGAATGGAAGTGATTGACACGGGAGCTCCTCTAAGTGTTCCAGTTGGTGGAGCAACTCTCGGACGAATTTTCAATGTTCTTGGAGAACCTGTTGATAATTTAGGTCCTGTAGATACCCGCACAACATCTCCTATTCATAGATCCGCGCCCGCCTTTATACAGTTAGATACCAAATTATCTATTTTTGAAACAGGAATTAAGGTAGTGGATCTTTTAGCTCCCTATCGCCGTGGAGGAAAAATCGGACTATTCGGGGGAGCTGGGGTGGGTAAAACAGTACTCATCATGGAATTGATCAACAACATTGCCAAAGCGCATGGCGGTGTATCTGTATTTGGCGGAGTAGGTGAACGTACTCGTGAAGGAAATGATCTTTACATGGAAATGAAAGAATCTGGAGTGATTAATGAACAAAATATTGCGCAGTGTAATAAAGCATCAATTCAATACTGATTCGTCCATAACCATAATTAGATGAATCTAGTTCATAGGAAA--AAAATAAAATAAAGAGCCTCGGGTCAATAAAGACTGAGGAGATTGACTCAGGAACAAATTTA-TTAGGAGCTCCATTGCAAAATTC-GGGCCTAGCCATTAATAAAGAAGCGATGGGAACGACGAAACCTGTGACTGCAAAAGATTCTATTGAAAACGAATCCTAATGATTCATTGGGTGGGATGGCGGAACGAACCAGGAACCAATTCATTTATTCTGAGAGGTCGTGGGATGG--------------CCCTACGAATGAAACAGATATTGAAAGAGTAGATATTCGCCCGCGAAAGCCTTCTTATTGGATTGCAAAAATTTCGTCGATTCGATAAAGGGAAAAAGAAAGATTCGTTCTAAAACATTCTCT-AAAAAAAGAAAAGAAATTGTCCAGTTGTATATAC--AAACAAGATTCAAAAATTCCTACATG--------ACAGATTCAATCTCAAAAAACCCTACGATTCAGTTTCTTATTCAT-------------TAAAT-------AATAAAATAGATGTATATCTGTA-----ATATTATTGAATCGTTTCATTCGCGAGGAGCTGGATG-------------------------------------------------------------------------------------------------------------------------------------------------------------------------------------------------------------------------------------------------------------------------------------------------------------------------------------------------------------------------------------------------------------------------------------------------------------------------------------------------------------------------------------------------------------------------------------------------------------------------------------------------------------------------------------------------------------------------------------------------------------------------------------------------------------------------------------------------------------------------------------------------------------------------------------------------------------------------------------------------------------------------------------------------------------------------------------------------------------------------------------------------------------------------------------------------------------------------------------------------------------------------------------------------------------------------------------------------------------------------------------------------------------------------------------------------------------------------------------------------------------------------------------------------------------------------------------------------------------------------------------------------AAATAGATCGATTCTTTACGAATCTACGGAAAATTTAGGTTATGACAATAAATCCAGTTTACTAATTGTGAAACGTTTCATTAATCGAATGTATCAACAGAATCATTTCATTATTTCGGCTAATAGTAATAGTTCTAAACAAAATCAATTTATTTGGCACAACAAAAATTTAGATCTGAAAATGATATCAGAGGGGTTTGCAGTCATTGTGGAAATTCCATTCTCGCTGCGATTAGTATCTTCCCTAGAAGGGAAAGAACTAGTAAAATCCCGTAATTTACGATCAATTCATTCAATATTTTCTTTTTTAGAGGACAAATTATCACATTTAAATTTTCTGTCAGATATACAAATACCCTACCCCATTCATCCGGAAATCTTAGTGCAAACCCTTCGCATCTGGGTAAAAGATGCCTCTTCTTTGCATTTATTGCGATTCTTTCTCTACGAGTATCATAATTGGAATAGTCTTATTACTCCAAAGAAATCCATTTCCACTTTTTCCAAAGAGAAT---CAAAGATTATTCGTGTTCCTATATAATTTTCATGTATATAAATGCGAATCCATATTTGTTTTTCTCCGTAAAAAATCTTCTCATTTACGATCAATGTCTTTTGGAGCCCTTCTTGAGCGAACACATTTCTATGG-AAAAAGAGAATATCTTGTAGTACTATCACCCTTATTCTACTAGAG-TTCTTGGGTCTATGTCAATTAAAGGACT------AAAAAAACATTACAAAGTCTTACCCATGCCCTGAAAATTTTTGGATCTTT-A-----AAAAAGAAGACTTTGTAAGTTTCATTAAGATTAAGAGTAATCTTATGGATGGTAAATGATTCAGATTCAAATGGGAATTTCTTGCTCATAGATGTTCATTCATACGTATATCTT-ATATATCACATACCACAAGACTTGTGGTAAGAGAGAAAGATTTTTGCTCGGATTTGTTTGTG----------------ATAGTAGTGTGAGTGAGAAACATAACTCAATTTGAGAAGGAGAACGATGACTAAATTGGAATCGCTAACGAG-----AAAAAAAAGAGTTAGGGAATTTCAGAGAAACCCTGGAAGTAAAAATGGGCAATCCTGAGCCAAATCCTATTTTCAGAAAACAAAGACGGGTTCAGAAAGCAAGAAAAGGGGATAGGTGCAGAGACTCAATGGAGGCTATTCTAACGAATGGAGTTGACCGCGTTGGTA---------GAATCGAATCCTTCTATCGAAACAAAGATGAGGGATAAATCTATATACGTGTGTATACGTCCTGAAATAGAATATCAAACGATTAATGACGAGTCGCGTCCGTGTTGTATTTTTTATATGAAAAATGGAAAAATTCTTTGGAATTGATTCCAAAGAATCGAATATTCAGTGATTGAACGATTCACTCCACAGTTTGATAGATCTTTTGAAGAACTTATTAATCGGACGAGAATAAAGATAGAGTCCCGTTCTACAT----------GTCAATATTGACAACAATGAAACTTTATAGTAAGAGGAAAAGTCAGAACATGGTTTTTATGGGCGGTTTAACAAAATATGTCCCAATTACAAAAACGGCTTTTTTATTAGGTACACTTTCTCTTTGTGGTATTCCGCCTCTTGCTTGTTTTTGGTCCAAAGACGAAATTCTTAATGATAGTTGGTTGTTTTCAACTATTTTCGCAATAATCGCTTGTTCCACAGCAGGATTCACTGCATTTTATATGTTTCGGATATATTTACTTACTTTTGAAGGACATTTAAACGTCCATTGTCAAAAGTACAGCGGAAAACAAAATAGTTCGTTTTATTCAATATCTAT------------ATGGGGCAAAGAAGAAATTAAAATGATTAAAAAAAAAAATGGTTTATCAACAAC---------------AAAGAATAATCAAAGGGATTCTTTTTTTTCGAAGAAAACATATTTGATTGATGGAAATGTAAGAAGCATGACACGAACCTTTATTACGATTAAAAATATTCA---------TTTTGAGAGTAATAAAACTTTTTCCTATCCCCATGAATCGGACAATACTATCTTACTGCCTTTACTTATATTGGTCTTATTTACTTTATTCGTCGGATTCATAGGAATCCCTTTCAGTCAACGAGGAGTGGATTTGGATATATTATCCAAATGGTTAACTCCGTCGATAAATCTTTTACATTCTGATTCCAATTCCAGCAATTCTGTATATTGGTATGAGTTTGTGATAAATGCAATTTTTTCTGTTAGTATAGCTTATTTTGGAATATTTATAGCGTTGCTTTTATATGGGCCTTTTTATTCATCTTTTAAGAAATTAAAAATAACCAATTCAATTGTTAAAATGGGCCCTAAGAGAGTTTTTTGGGACCAAATTTTAAATATTATATACAATTGGTCAGGTGAAGTTGTGTCTGAGATCACCAAACCAGGCCTTGAACCATATCTGGGTCTACATTATCCAGCTACAGATATCCCTCAGGCAGCAAGGTTCCTTTTCATGAAGTGCAAGGTTCGTATGATCTGTGACTGCCGTGCAAAGCATGTAAAGGTGCTACAGGATGAGAAGCTTGAATTTGATCTGACATTGTGTGGCTCGACGCTGAGGGCCCCACACAGCTGCCACTTACAATATATGGAGAACATGAGTTCCATTGCGTCTTTGGTTATGGCTGTGGTTATTAATGAAGGAAATGAAGAAAGTGACAACTC---TGGTTCATCGCAGCCACAGAAGAGAAAGAGGCTCTGGGGCCTTGTTGTCTGCCATAACACAACTCCGAGGTTTGTCCCTTTCCCTCTACGCTATGCCTGTGAGTTTCTAATCCAGGTATTTGCCATCCATGTCAATAAGGAGATAGAATTAGAAAACCAGATTCTCGAGAAGAACATTCTACGTACACAAACACTCTTATGTGACATGCTGATGCGGGATGCACCTCTGGGTATTGTTTCACAGAATCCTAATATAATGGATCTGGTAAAGTGTGACGGGGCTGCACTTTTGTACGAAGACAAGATCTGGCTACTTGGATTGGTTCCAACTGAATCCCAGATACATGAGATAGCTGCGTGGCTCTCTAACTCTCACATGGATTCCACGGGGTTGAGTACAGATAGCCTATATGACGCAGGGTTTCCAGGGGCGCTTTCTCTTGCTGATGTAGTATGTGGGATGGCGGCAGTTAGGATAAATTCTAAAGATATGCTTTTGTGGTTCCGGTCCCCCACTGCTGCTGAGGTTCAATGGGGAGGAGCAAAGCATGATCCAAATGATAAGGATGATGCAAGAAGGATGCACCCACGATCATCATTCAAGGCTTTCCTTGAAGTTGTTAAGACAAGGAGTTTACCTGAGTTCTTTTGATTTTATGGATGGGTACGTA-GT-----CTTGGCTGTAAAATAGATTTG-TTTTCAGAATTTTAGCTGCAGTGGGAAATACC----T-ATCTGT-ATGAGCTTC---ATTCCTTTGACAAAACAATTTTGCAGATATGAGAAGCCCGTTAAGGGAAGGAAAATTAATTGGATGAAGGCCGGAATATTAGAATCTGACAGGGTCGCCACTGTCAGCCCATACTATGCCCAAGAACTCATATCAGGCGAGAAGAAGGGTGTGGAGTTGGATAACATCATTCGCAAGACCGGCATTGCTGGTATTGTGAATGGGATGGATGTCCAAGAGTGGAACCCATCTACGGACAAATATATTGATGTGAAATATGACTCTACAACT-TAAGAGTTGTTTGGTGAAATCTGTGTCAATTC---------------------------------------------------------GCTCCCACCATG-------CAGCTTTGTTTGGTTGT-----CACTACCCGTA--TA----AATTGGTA-TTTCAGGTCCTCGATGCTAAACCTGTTTTAAAGGAAGCACTTCAAGCTGAGGTCGGGTTGCCTGTGGATGGAAACATCCCTGTAATAGGTTTTATTGGTAGACTGGAGGAACAGAAAGGCTCAGATATTCTTGCTGCAGCAATTTCTCAGTTTGTCGGAGAGAATGTTCAGATTGTTATACTTGTATGTATCAGAC-TTGGAATGACTTTCCTCGTGTTTCTTTAGACTGCT----TCCTCATAGA--------CTGCTTCCTCTTTTCTTCCTAGGGCACTGGTAAAAAGGCACTGGAGAAGCAGATTCAACAGTTGGAAACAAAATATCCTGAAAAGGCCATAGGGATAGCGAAATTCAGTGTACCTCTGGCACATAAGATCATTGCTGGTGCTGATTTTATGCTGATCCCAAGCAGATTTGAGCCTTGTGGTCTCATTCAATTAGAGTTCTTTTGATTTTATGGATGGGTAAG-GGTCTCATTCTTTGCTATATAATAATTC-TATTTTAAGGTGCAATGGGGAATTCCTACTTGTGACCATTTTCATGACTCCTT-AACAAATAAATTTTGCAGGTACCAGAAGCCTGTAAAGGGAAGGAAAATTAATTGGATGAAGGCTGGAATATTAGAATCAGACAGGGTCGTCACTGTCAGCCCACATTATGCAGAAGAACTTGTTTCAGGCGTGGACAAGGGAGTGGAATTGGATAACATTATTCGCAAGACTGGAATTACTGGTATTGTGAACGGGATGGATGTTCAAGAGTGGAACCCGTCTACTGACAAATACATTGATGCCAAATATGATGCTACAACT-TAAG-------------------------AANNNNNNNNNNNNNNNNNNNNNNNNNNA-TTTTTCAGTCCCCATCATGTGACATTGTCCAGCT----------------TTACCAAAATTGTCA-TTGCAGGTGTTGGATGCCAAACCTCTTTTAAAGGAATCACTTCAAGCTGAGGTTGGGTTGCCTGTGGATAAAAACATCCCTGTCATAGGTTTTATCGGTAGACTGGAAGAACAGAAGGGCTCAGATATCCTAGCAGCTGCAATTCCCGAATTTATTGGAGAGAACGTTCAGATTGTGGTCCTTGTATGCACTTGGAATAGCTTACTCAACATTTCTACTTCTANNNNNNNNNNNNNNNNNNNNNNNNNNNNNNNNNNNNNNNNNNNN-------NNNTCCTA-TGAGGTTTCATC---TAAGTTGCTTCCTCATTTTCTTCCAGGGTACTGGTAAAAAGCCACTGGAAAAGCAACTTGAGCAGTTGGAAGTAAAATACCCCAGCAAGGCCAGAGGCGTTGCTAAATTCAATGTACCTCTCGCACATATGATCATTGCTGGTGCTGATTTTATGTTGATCCCCAGTAGGTTTGAACCATGTGGTCTCATTC"/>
                    <sequence id="seq_Hakea_bucculenta" taxon="Hakea_bucculenta" totalcount="4" value="GGTAGTTAAGGGTCGAGATACTGTCGGCCAGCAAATTAATGTGACTTGTGAGGTACAGCAATTATTAGGAAATAATCGAGTTAGAGCTGTAGCCATGAGTGCTACAGATGGCCTGATGAGGGGAATGGAAGTGATTGACACGGGAGCTCCTCTAAGTGTTCCAGTCGGTGGAGCAACTCTCGGACGAATTTTCAATGTTCTTGGAGAACCTGTTGATAATTTAGGTCCTGTAGATACCCGCACAACATCTCCTATTCATAGATCCGCGCCCGCCTTTATACAGTTAGATACCAAATTATCTATTTTTGAAACAGGAATTAAGGTAGTGGATCTTTTAGCTCCCTATCGCCGTGGAGGAAAAATCGGACTATTCGGGGGAGCTGGGGTGGGTAAAACAGTACTCATCATGGAATTGATCAACAACATTGCCAAAGCGCATGGCGGTGTATCTGTATTTGGCGGAGTAGGCGAACGTACTCGTGAAGGAAATGATCTTTACATGGAAATGAAAGAATCTGGAGTGATTAATGAACAAAATATTGCGCAGTGTAATAAAGCATCAATTCAATACTGATTCGTCCATAACCATAATTAGACGAATCTAGTTCATAGGAAA--AAAATAAAATAAAGAGCCTCGGGTCAATAAAGACTGAGGAGATTGACTCAGGAACAAATTTC-TTAGGAGCTCCATTGCAAAATTC-GGGCCTAGCCATTAATAAAGAAGCGATGGGAACGACGAAACCTGTGACTGCAAAAGATTCTATTGAAAACGAATCCTAATGATTCATTGGGTGGGATGGCGGAACGAACCAGGAACCAATTCATTTATTCTGAGAGGTCGTGGGATGG--------------CCCTACGAATGAAACAGATATTGAAAGAGTAGATATTCGCCCGCGAAAGCCTTCTTATTCGATTGCAAAAATTTCGTCGATTCGATAAAGGGAAAAAGAAAGATTCGTTCTAAAACATTCTCT-AAAAAAAGAAAAGAAATTGTCCAGTTGTATATAC--AAACAAGATTCAAAAATTCCTACATG--------ACAGATTCAATCTCAAAAAACCCTACGATTCCGTTTCTTATTCAT-------------TCAAT-------AATAAAATAGATGTATATCTGTA-----ATATTATTGAATCGTTTCATTCGCGAGGAGCTGGATGGCGCGATGGATGTGAAGAAGTAGGCCATTATCTCGGCAATAATGAGCCAAGCTCGTATTTGCAGTGAATCCCCCCGTCAAGTAGTCGTGCATTACGATAGGAACTCCCAATTCTCTGGCAAATACAGCCCTTTTGATCATTTCTTCACATGTACCTGCCGTAGCATTCAAGTAATGTCCTTTGATTTCACCCGTTTCGGCCTGTGCTTTATAAATTGCTTCGGCACAAAATAAGAAACGGTCTCTCCAACGCATAAATGGTTGGGAGTTGACGTTTTCATCATCCTTGGTAAAATCAAGTCCACCGCGAAGACATTCATAAACCGCTCTACCATAGTTCTTAGCAGATAACCCCAATTTTGGTTTAATAGTACATCCCAATAGGGGTCGACCATATTTGTTCAATTTATCCCTCTCAACTTGGATACCATGAGGCGGGCCTTTTCAGGGTCG----TCGGTCCCCGTACA-GGGCGGCG--CGCGCACGACGTCCG-GACTAATGGC-ACAGTGG-CTTCTACCACCACTCGTCGTGACGCTCG-CCACACAGGGGGCCTTTGCCTTTGGGCCGGCCGCGCCCCT---GACG-GGACACGGGGGGCCAGACTCCGCTCCGCGC----ACTTC--CCGCCCCG-----GAGGGCG-G-----GGGTGGGCGGGCGACGCGATGCGTGACGCCCAGGCAGGCGTGCCCTCGGCCCGATGGCCTAGGGCGCAACTTGCGTTCAAAGACTCGATGGTTCACGGGATTCTGCAATTCACACCAAGTATCGCATTTCGCTACGTTCTTCATCGATGCGAGAGCCGAGATATCCGTTGCCGAGAGTCG-TTCGTGAGATTCGGATGTTGGACGAGGCATATTAACTAACCAACTCGTTATTAGACCTTGTCATGGTATTTGAGTCTCCAAATACATTATTATTCTATACTCTTTCATATATATGGCGCAACCCAATCCTTGTTTTTCAAGCCTCTAATCCTTAC----------------------------TTTTTTTTAATCTA-------AATATCTAAATAATAAGAAATTAACTCTTGACAGTAATATAT-------GTTGTATATGTAAATTTATGAAAATTATAGATGTGAAAATATGCGGAATTCCTCCATGAAAGGGTA-TAAGATATAAGAATAGGCGGAAATCAATGTGCTTATGCTGAAAT-AAGAAACAGGGACCAATGAGATAGAAATAATGAAT--------CATAAAT-----------------------GTTCAGGTTCGAGTTCCATAGATAA-TATAGTATAGATGGGATTCTCTATAATGATAATGATAGAGAAATC-----------AAAGACTTCCTTATGATTCTTATTTTATGTACTTGATACTAC-TTGAATCTTTTTTTACCTACTTGATATTTTTAAAAAGGTTGGTTGAATTTCATTTTAAAATTCACTCATTGAATATTG-----AATGAGTAAAGGATTGAATTAGATTCGGTTGGATTGGATGGTACCAACGAAATTGAGTGCGAACTCCCGTTTCTTATTGAATTAACCGATCAACTTGAAATAGATCAATTCTTTACGAATCTACGGAAAATTTAGGTTATGACAATAAATCCAGTTTACTAATTGTGAAACGTTTCATTAATCGAATGTATCAACAGAATCATTTCATTATTTCGGCTAATAGTAATAGTTTTAAACAAAATCAATTTCTTTGGCACAACAAAAATTTAGATCTGAAAATGATATCAGAGGGGTTTGCAGTCATTGTGGAAATTCCATTCTCGCTGCGATTAGTATCTTCCCTAGAAGGGAAAGAACTAGTAAAATCCCGTAATTTACGATCAATTCATTCAATATTTTCTTTTTTAGAGGACAAATTATCACATTTAAATTTTCTGTCAGATATACAAATACCCTACCCCATTCATCCGGAAATCTTAGTGCAAACCCTTCGCATCTGGGTAAAAGATGCCCCTTCTTTGCATTTATTGCGATTCTTTCTCTACGAGTATCATAATTGGAATAGTCTTATTACTCCAAAGAAATCCATTTCCACTTTTTCCAAAGAGAAT---CAAAGATTATTCGTGTTCCTATATAATTTTCATGTATATAAATGCGAATCCATATTTGTTTTTCTCCGTAAAAAATCTTCTCATTTACGATCAATGTCTTTTGGAGCCCTTCTTGAGCGAACACATTTCTATGG-AAAAAGAGAATATCTTGTAGTACTATCACCCTTATTCTACTAGAG-TTCTTGGCTCTATGTCAATTAAAGGACT------AAAAAAACATTACAAAGTCTTACCCATGCCCTGAAAATTTTTGGATCTTT-A-----AAAAAGAAGACTTTGTAAGTTTCATTAAGATTAAGAGTAATCTTATGGATGGTAAATGATTCAGATTCAAATGGGAATTTCTTGCTCATAGATGTTCATTCATACGTATATCTT-ATATATCACATACCACAAGACTTGTGGTAAGAGAGAAAGATTTTTGCTCGGATTTGTTTGTG----------------ATAGTAGTGTGAGTGAGAAACATAACTCAATTTGAGAAGGAGAACGATGACTAAATTGGAATCGCTAACGAG---AAAAAAAAAAGAGTTAGGGAATTTCAGAGAAACCCTGGAAGTAAAAATGGGCAATCCTGAGCCAAATCCTATTTTCAGAAAACAAAGACGGGTTCAGAAAGCAAGAAAAGGGGATAGGTGCAGAGACTCAATGGAGGCTATTCTAACGAATGGAGTTGACCGCGTTGGTA---------GAATCGAATCCTTCTATCGAAACAAAGATGAGGGATAAATCTATATACGTGTGTATACGTCCTGAAATAGAATATCAAACGATTAATGACGAGTCGCGTCCGTGTTGTATTTTTTATATGAAAAATGGAAAAATTATTTGGAATTGATTCCAAAGAATCGAATATTCAGTGATTGAACGATTCACTCCACAGTTTGATAGATCTTTTGAAGAACTTATTAATCGGACGAGAATAAAGATAGAGTCCCGTTCTACAT----------GTCAATATTGACAACAATGAAACTTTATAGTAAGAGGAAAAGTCAGAACATGGTTTTTATGGGCGGTTTAACAAAATATGTCCCAATTACAAAAACGGCTTTTTTATTAGGTACACTTTCTCTTTGTGGTATTCCGCCTCTTGCTTGTTTTTGGTCCAAAGACGAAATTCTTAATGATAGTTGGTTGTTTTCAACTATTTTCGCAATAATCGCTTGTTCCACAGCAGGATTCACTGCATTTTATATGTTTCGGATATATTTACTTACTTTTGAAGGACATTTAAACGTCCATTGTCAAAAGTACAGCGGAAAACAAAATAGTTCGTTTTATTCAATATCTAT------------ATGGGGCAAAGAAGAAATTAAAATGATTAAAAAAAAAAATGGTTTATCAACAAC---------------AAAGAATAATCAAAGGGATTCTTTTTTTTCGAARAAAACATATTTGATTGATGGAAATGTAAGAAGCATGACACGACCCTTTATTACGATTAAAAATATTCA---------TTTTGAGAGTAATAAAACTTTTTCCTATCCCCATGAATCGGACAATACTATCTTACTGCCTTTACTTATATTGGTCTTATTTACTTTATTCGTCGGATTCATAGGAATCCCTTTCAGTCAACGAGGAGTGGATTTGGATATATTATCCAAATGGTTAACTCCGTCGATAAATCTTTTACATTCTGATTCCAATTCCAGCAATTCTGTATATTGGTATGAGTTTGTGATAAATGCAATTTTTTCTGTTAGTATAGCTTATTTTGGAATATTTATAGCGTTGCTTTTATATGGGCCTTTTTATTCATCTTTTAAGAAATTAAAAATAACCAATTCAATTGTTAAAATGGGCCCTAAAAGGGTTTTTTGGGACCAAATTTTAAATATTATATACAATTGGTCAGGTGAAGTTGTGTCTGAGATCACCAAACCAGGCCTTGAACCATATCTGGGTCTACATTATCCAGCTACGGATATCCCTCAGGCAGCAAGGTTCCTTTTCATGAAGTGCAAGGTTCGTATGATCTGTGACTGCCGTGCAAAGCAGGTAAAGGTGCTACAGGATGAGAAGCTTGAATTTGATCTGACATTGTGTGGCTCGACGCTGAGGGCCCCACACAGCTGCCACTTACAATATATGGAGAACATGAGTTCCATTGCGTCTTTGGTTATGGCTGTGGTTATTAATGAAGGAAATGAAGAAAGTGACAACTC---TGGTTCATCGCAGCCACAGAAGAGAAAGAGGCTCTGGGGCCTTGTTGTCTGCCATAACACAACTCCGAGGTTTGTCCCTTTCCCTCCACGCTATGCCTGTGAGTTTCTAATCCAGGTATTTGCCATCCATGTCAATAAGGAGATAGAATTAGAAAACCAGATCCTCGAGAAGAACATTCTACGTACACAAACACTCTTATGTGACATGCTGAGGCGGGATGCACCTCTGGGTATTGTTTCACAGAATCCTAATATAATGGATCTGGTAAAGTGCGACGGGGCTGCACTTTTGTACGAAGACAAGATCTGGCTACTTGGACTGGTTCCAACTGAATCCCAGATACATGAGATAGCTGCGTGGCTCTCTAACTCTCACATGGATTCCACGGGGTTGAGTACAGATAGCCTATATGACGCAGGGTTTCCAGGGGCGCTTTCTCTTGCTGATGTAGTATGTGGGATGGCGGCAGTTAGGATAAATTCTAAAGATATGCTTTTCTGGTTCCGGTCCCCCACTGCTGCTGAGGTTCAATGGGGAGGAGCAAAGCATGATCCAAATGATAAGGATGATGCAAGAAGGATGCACCCACGATCATCATTCAAGGCTTTCCTTGAAGTTGTTAAGACAAGGAGTTTACCTGAGTTCTTTTGATTTTATGGATGGGTAAGTA-GT-----CTTGGCTGTAAAATAGATTTG-TTTTCAGAATTTTAGCTGCAGTGGGAGATACC----T-ATCTGT-ATGAGCTTC---ATTCCTTTGACAAAACAATTTTGCAGATATGAGAAGCCCGTAAAGGGAAGGAAAATTAATTGGATGAAGGCCGGAATATTAGAATCTGACAGGGTCGTCACTGTCAGCCCATACTATGCCCAAGAACTCATATCAGGCGAGAAGAAGGGTGTGGAGTTGGATAACATCATTCGCAAGACTGGCATTGCTGGTATTGTGAATGGGATGGATGTCCAAGAGTGGAACCCATCTACGGACAAATATATTGATGTGAAATATGACTCTACAACT-TAAGAGTTGTTTGGTGAAATCTGTGTCAATTC---------------------------------------------------------GCTCCCACCATG-------CAGCTTTGTTTGGTTGT-----CACTACCCGTA--TA----AATTGGTA-TTTCAGGTCCTCGATGCTAAACCTGTTTTAAAGGAAGCACTTCAAGCTGAGGTCGGGTTGCCTGTGGATGGAAATATCCCTGTAATAGGTTTTATTGGTAGACTGGAGGAACAGAAAGGCTCAGATATTCTTGCTGCAGCAATTTCTCAGTTTGTCGGAGAGAATGTTCAGATTGTTATACTTGTATGTATCAGACTTTGGAATGATTTTCCTCGTGTTTCTGGTTGATAGT----CCATCATAGA--------CTGCTTCCTCTTTTCTTCCTAGGGCACTGGTAAAAAGGCACTGGAGAAGCAGATTCAACAGTTGGAAACAAAATATCCTGAAAAGGCCATAGGGATAGCAAAATTCAATGTACCTCTGGCACATAAGATCATTGCTGGTGCTGATTTTATGCTGATCCCAAGCAGATTTGAGCCTTGTGGTCTCATTCAATTAGAGTTCTTTTGATTTTATGGATGGGTAAG-GGTCTCATTCTTTGCTATATAATAATTC-TATTTTAAGGTGCAATGGGGAATTCCTACTTGTGACCATTTTCATGACTCCTT-AACAAATAAATTTTGCAGGTACCAGAAGCCTGTAAAGGGAAGGAAAATTAATTGGATGAAGGCTGGAATATTAGAATCAGACAGGGTTGTCACTGTCAGCCCACATTATGCAGAAGAACTTGTTTCAGGCGTGGACAAGGGAGTGGAATTGGATAACATTATTCGCAAGAGTGGAATTACTGGTATTGTGAACGGGATGGATGTTCAAGAGTGGAACCCGTCTACTGACAAATACATTGATGCCAAATATGATGCTACAACT-TAAG-------------------------AANNNNNNNNNNNNNNNNNNNNNNNNNNA-TTTTTCAGTCCCCATCACGTGACATCGTCCAGCT----------------TTACCAAAATTGTCA-ATGCAGGTGTTGGATGCCAAACCTCTTTTAAAGGAATCACTTCAAGCTGAGGTTGGGTTGCCTGTGGATAAAAACATCCCTGTCATAGGTTTTATCGGTAGACTGGAAGAACAGAAGGGCTCAGATATCCTAGCAGCTGCAATTCCCGAATTTATTGGAGAGAACGTTCAGATTGTGGTCCTTGTATGCACTTGGAATAGCTTACTCAACATTTCTACTACTANNNNNNNNNNNNNNNNNNNNNNNNNNNNNNNNNNNNNNNNNNNN-------NNNTCCTA-TGAGGTTTCATC---TAAGTTGCTTCCTCTTCTTCTTCCAGGGTACTGGTAAAAAGCCACTGGAAAAGCAACTTGAGCAGTTGGAAGTAAAATACCCCAGCAAGGCCAGAGGCGTTGCTAAATTCAATGTACCTCTCGCACATATGATCATTGCTGGTGCTGATTTTATGTTGATCCCCAGTAGGTTTGAACCATGTGGTCTCATTC"/>
                    <sequence id="seq_Hakea_conchifolia" taxon="Hakea_conchifolia" totalcount="4" value="GGTAGTTAAGGGTCGAGATACTGTCGGCCAGCCAATTAATGTGACTTGTGAGGTACAGCAATTATTAGGAAATAATCGAGTTAGAGCTGTAGCCATGAGTGCTACAGATGGTCTGATGAGGGGAATGGAAGTGATTGACACGGGAGCTCCTCTAAGTGTTCCAGTCGGTGGAGCAACTCTCGGACGAATTTTCAATGTTCTTGGAGAACCTGTTGATAATTTAGGTCCTGTAGATACCCGCACAACATCTCCTATTCATAGATCCGCGCCCGCCTTTATACAATTAGATACCAAATTATCTATTTTTGAAACAGGAATTAAGGTAGTGGATCTTTTAGCTCCCTATCGCCGTGGAGGAAAAATCGGACTATTCGGGGGAGCTGGGGTGGGTAAAACAGTACTCATCATGGAATTGATCAACAACATTGCCAAAGCGCATGGTGGTGTATCTGTATTTGGCGGAGTAGGCGAACGTACTCGTGAAGGAAATGATCTTTACATGGAAATGAAAGAATCTGGAGTGATTAATGAACAAAATATTGCGCAGTGTAATAAAGCATCAATTGAATACTGATTCGTCCATAACCATAATTAGATGAATCTAGTTCATAGGAAA--AAAATAAAATAAAGAGCTTCGGGTCAATAAAGACTGAGGAGATTGACTCAGGAACAAATTTC-TTAGGAGCTCCATTGCAAAATTC-GGGCCTAGCCATTAATAAAGAAGCGATGGGAACGACGAAACCTGTGACTGCAAAAGATTCTATTGAAAACGAATCCTAATGATTCATTGGGTGGGATGGCGGAACGAACCAGGAACCAATTCATTTATTCTGAGAGGTCGTGGGATGG--------------CCCTACGAATGAAACAGATATTGAAAGAGTAGATATTCGCCCGCGAAAGCCTTCTTATTGGATTGCAAAAATTTCGTTGATTCAATAAAGGGAAAAAGAAAGATTCGTTCTAAAACATTCTCT-AAAAAAAGAAAAGAAATTGTCCAGTTATATATAC--AAACAAGATTCAAAAATTCCTACATG--------ACAGATTCAATCTCAAAAAACCCTACGATTCAGTTTCTTATTCATTAAATAATAAAA-TAAAT-------AATAAAATAGATGTATATCTGTA-----ATATTATTGAATCGTTTCATTCGCGAGGAGCTGGATG----------------------------------------------------------------------------------------------------------------------------------------------------------------------------------------------------------------------------------------------------------------------------------------------------------------------------------------------------------------------------------------------------------------------------------------------------------GTCAGGGTCG----TCGGTTCCCGGGGT-GGGCGGCG--CGTGCACGACGTCCG-GACTAATGGC-ACAGTGG-CTTCTACCACCACTCGTCGTGACGCTCG-CCACACAGGGGGCCTTTGCCTTTGGGCCGGCCGCGCCCCT---AACG-GGACACGGGGGGCCAGACTCCGCTCCGCGC----ACCTC--CCGCCCCG-----GAGGGCG-G-----GGGTGGGCGGGCGACGCGATGCGTGACGCCCAGGCAGGCGTGCCCTCGGCCCGATGGCCTAGGGCGCAACTTGCGTTCAAAGACTCGATGGTTCACGGGATTCTGCAATTCACACCAAGTATCGCATTTCGCTACGTTCTTCATCGATGCGAGAGCCGAGATATCCGTTGCCGAGAGTCG-TTCGTGAGATTCGGATGTTGGACGAGGCATATTAACTAACCAATTCGTTATTAGACCTTGTCATGGTATTTGAGTCTCCAAATACATTATTATTCTATACTCTTTCATATATATGGCGCAACCCAATCCTTGTTTTTCAAGCCTCTAATCCTTAC----------------------------TTTTTTTTAATCTAAATATCGAATATCTAAATAATAAGAAATTAACTCTTGACAGTAATATAT-------GTTGTATATGTAAATTTATGAAAATTATAGATGTGAAAATATGCGGAATTCCTCCATGAAAGGGTA-TAAGATATAAGAATAGGCGGAAATCAATGTGCTTATGCTGAAAT-AAGAAACAGGGGCCAATGAGATAGAAATAATGAAT--------CATAAATGTTCAGGTTCGAGTTCCATAAATGTTCAGGTTCGAGTTCCATAGATAA-TATAGTATAGATGGGATTCTCTATAATGATAATGATAGAGAAATG-----------AAAGACTTCCTTATGATTCTTATTTTATGTACTTGATACTAC-TTGAATCTTTTTTTACCTACTTGATATTTTTAAAAAGGTTGGTTGAATTTCATTTTCAAATTCACTCATTGAATATTG-----AATGAGTAAAGGATTGAATTAGATTCGGTTGGATTGGATGGTACCAACGAAATTGAGTGCGAACTCCCGTTTCTTATTGAATTAACCGATCAACTTGAAATAGATCGATTCTTTACGAATCTACGGAAAATTTAGGTTATGACAATAAATCCAGTTTACTAATTGTTAAACGTTTCATTAATCGAATGTATCAACAGAATCATTTCATTATTTCGGCTAATAGTAATAGTTCTAAACAAAATCAATTTCTTTGGCACAACAAAAATTTAGATCTGAAAATGATATCAGAGGGGTTTGCAGTCATTGTGGAAATTCCATTCTCGCTGCGATTAGTATCTTCCCTAGAAGGGAAAGAACTAGTAAAATCCCGCAATTTACGATCAATTCATTCAATATTTTCTTTTTTAGAGGACAAATTATCACATTTTAATTTTCTGTCAGATATACTAATACCCTACCCCATTCATCCGGAAATCTTAGTGCAAACCCTTCGCATCTGGGTAAAAGATGCCCCTTCTTTGCATTTATTGCGATTCTTTCTCCACGAGTATCATAATTGGAATAGTCTTATTACTCCAAAGAAATCCATTTCCACTTTTTCCAAAGAGAAT---CAAAGATTATTCGTGTTCCTATATAATTTTCATGTATATAAATGCGAATCCATATTTGTTTTTCTCCGTAAAAAATCTTCTCATTTACGATCAATGTCTTTTGGAGCCCTTCTTGAGCGAACACATTTCTATGG-AAAAAGAGAATATCTTGTAGTACTATCACCCTTATTCTACTAGAG-TTCTTGGGTCTATGTCAATTAAAGGACTAAAATAAAAAAAACATTACAAAGTCTTACCCATGCCCTGAAAATTTTTTGATTTTT-A-----AAAAAGAAGACTTTGTAAGTTTCATTAAGATTAAGAGTAATCATATGGATGGTAAATGATTCCGATTCAAATGGGAATTTCTTGCTCATAGATGTTC----------------------------------------------------------------------------------------------------------------------------AATTTGAGAAGGAGAACGATGACTAAATTGGAATCGCTAACGAG---AAAAAAAAAAGAGTTAGGGAAT----------------------------------------------------------------------------------------------------------------------------------------------------------------------------------------------------------------------------------------------------------------------------------------------------------------------------------------------------------------------------------------------------------------------------------------------------------------------------AAAAGTCAGAACATGGTTTTTATGGGCGGTTTAACAAAATATGTCCCAATTACAAAAACGGCTTTTTTATTAGGTACACTTTCTCTTTGTGGTATTCCGCCTCTTGCTTGTTTTTGGTCCAAAGACGAAATTCTTAATGATAGTTGGTTGTTTTCAACTATTTTCGCAATAATCGCTTGTTCCACAGCAGGATTCACTGCATTTTATATGTTTCGGATATATTTACTTACTTTTGAGGGACATTTAAACGTCCATTGTCAAAAGTACAGCGGAAAACAAAATAGTTCGTTTTATTCAATATCTAT------------ATGGGGCAAAGAAGAAATGAAAATGATTAAAAAAAAAAATTGTTTATCAACAAC---------------AAAGAATAATCAAAGGGATTCTTTTTTTTCGAAGAAAACATATTTGATTGATGGAAATGTAAGAAGCATGACACGACCCTTTATTACGATTACAAATATTCA---------TTTTGAGAGTAATAAAATTTTTTCCTATCCCCATGAATCGGACAATACTATCTTACTGCCTTTACTTATATTGGTCTTATTTACTTTATTCGTCGGATTCATAGGAATCCCTTTCAGTCAACGAGGAGTAGATTTGGATATATTATCTAAATGGTTAACTCCGTCGATAAATCTTTTACATTCTGATTCCAATTCCAGCAATTCTGTGGATTGGTATGAGTTTGTGATAAATGCAATTTTTTCTATTAGTATAGCTTATTTTGGAATATTTATAGCGTTGCTTTTATATGGGCCTTTTTATTCATCTTTTAAGAAATTAAAAATAACCAATTCAATTGTTAAAATGGGTCCTAAGAGGGTTTTCTGGGACCAAATTTTAAATATTATATACAATTGGTCAGGTGAAGTTGTGTCTGAGATCACCAAACCAGGCCTTGAACCATATCTGGGTCTACATTATCCAGCTACGGATATCCCTCAGGCAGCAAGGTTCCTTTTCATGAAGTGCAAGGTTCGTATGATCTGTGACTGCCGTGCAAAGCATGTAAAGGTGCTACAGGATGAGAAGCTTGAATTTGATCTGACATTGTGTGGCTCGACGCTGAGGGCCCCACACAGCTGCCACTTACAATATATGGAGAACATGAGTTCCATTGCATCTTTGGTTATGGCTGTGGTTATTAATGAAGGAAATGAAGAAAGTGAGAACTC---TAGTTCGTCGCAGCCACAGAAGAGAAAGAGGCTCTGGGGCCTTGTTGTCTGCCATAACACAACTCCGAGGTTTGTTCCTTTCCCTCTACGCTATGCCTGTGAGTTTCTAATCCAGGTATTTGCCATCCATGTCAATAAGGAGATAGAATTAGAAAACCAGATTCTCGAGAAGAACATTCTACGTACACAAACACTCTTATGTGACATGCTGATGCGGGATGCACCTCTGGGTATTGTTTCACAGAATCCTAACATAATGGATCTGGTAAAGTGTGACGGGGCTGCACTTTTGTACGAAGACAAGATCTGGCTACTTGGATTGGTTCCAACTGAATCCCAGATACATGAGATAGCTGCATGGCTCTCTAACTCTCACATGGATTCCACAGGGTTGAGTACAGATAGCCTATATGATGCAGGGTTTCCAGGGGCGCTTTCTCTTGCTGATGTAGTATGTGGGATGGCAGCAGTTAGGATAAATTCGAAAGATATGCTTTTCTGGTTCCGGTCCCCCACTGCTGCTGAGGTTCAATGGGGAGGAGCAAAGCATGATCCAAATGATAAGGATGATGCAAGAAGGATGCACCCACGATCATCATTCAAGGCTTTCCTTGAAGTTGTTAAGACAAGGAGTTTACCTGAGTTCTTTTGATTTTATGGATGGGTACGTA-GT-----CTTGGCTGT-AAATAGTTTTG-TTTGCAGAATTTTAGTTGCAGTGGGAAATACC----T-ATCCGT-ATGAGTTTC---ATTCCTTTGGCAAAACAATTTTGCAGATATGAGAAGCCCGTAAAGGGAAGGAAAATTAATTGGATGAAGGCCGGAATATTAGAATCTGACAGGGTCGTCACTGTCAGCCCATACTATGCCCAAGAACTCATATCAGGCGTGAAGAAGGGTGTGGAGTTGGATAACATCATTCGCAAGACTGGCATTGCTGGTATTGTGAATGGGATGGATGTCCAAGAGTGGAACCCATCGACGGACAAATATATTGATGTGAAATATGATGCTACAACT-TAAGAATTGTTTGGTGAAATCTCTGTCAATTC---------------------------------------------------------GCTCCCACCATG-------CAGCTTTGTTTGGTTGT-----CACTAACCGTA--TA----AATTGGTA-TTTCAGGTCCTCGATGCTAAACCTGTTTTAAAGGAAGATCTTCAAGCTGAGGTCGGGTTGCCTGTGGATGGAAATATCCCTGTAATAGGTTTTATTGGTAGACTGGAGGAACAGAAAGGCTCAGATATTCTTGCTGCAGCAATTTCTCAGTTAGTCGGAGAGAATGTTCAGATTGTTATACTTGTATGTATCAGAC-TTGGAATGACTTTCCTTGTGTTTCTGGTTGATAGT----CCATCATAGG--------CTGCTTCCTCTTTTCTTCATAGGGCACTGGTAAAAAGGCAATGGAGAAGCAGATTCAACAGTTGGAAACAGAATATCCTGAAAAGGCCATAGGGATAGCGAAATTCAATGTACCTCTGGCACATAAGATCATTGCTGGTGCTGATTTTATGCTGATCCCAAGCAGATTTGAGCCTTGTGGTCTCATTCAATTAGAGTTCTTTTGATTTTATGGATGGGTAAG-GGTCTCATTCTTTGCTATATAATAATTC-TATTTTAAGGTGCAATGGGGAATTCCTACCTGTGACCATTTTCATGACTCCTG-AACAAATATATTTTGCAGGTATGAGAAGCCTGTAAAGGGAAGGAAAATTAATTGGATGAAGGCTGGAATATTAGAATCAGACAGGGTCGTCACTGTCAGCCCAAATTATGCAGAAGAACTTGTTTCAGGCGTGGACAAGGGAGTGGAATTGGATAACATTATTCGCAAGACTGGAATTACTGGTATTGTGAATGGGATGGATGTTCAAGAGTGGAACCCTTCTACTGACAAATACATTGATGCCAAGTATGATGCTACAACT-TAAG-------------------------AANNNNNNNNNNNNNNNNNNNNNNNNNNA-TTTTTCAGTCCCCATCATGTGACATTGTCCAGCT----------------TTACCAAAATTGTCA-TTGCAGGTCTTGGATGCCAAACCTCTTTTAAAGGAAACACTTCAAGCTGAGGTTGGGTTGCCTGTGGATAAAAACATCCCTGTCATAGGTTTTATCGGTAGACTGGAAGAACAGAAGGGCTCAGATATCCTAGCAGCTGCAATTCCCGAATTTATTGGAGAGAACGTTCAGATTGTGGTCCTTGTATGCACTTGGAATAGCTTACTCAAC-TTTCTACTTTTANNNNNNNNNNNNNNNNNNNNNNNNNNNNNNNNNNNNNNNNNNNN-------NNNTCCTC-TGAGGTTTCATC---TAAGTTGCTTCCTCTTCTTCTTCCAGGGTACTGGTAAAAAGCCACTGGAAAAGCAACTTGAGCAGTTGGAAGTAAAGTACCCCAGCAAGGCCAGAGGCGTTGCTAAATTCAATGTACCTCTCGCACATATGATCATTGCTGGTGCTGATTTTATGTTGATCCCCAGTAGGTTTGAACCATGTGGTCTCATTC"/>
                    <sequence id="seq_Hakea_laurina" taxon="Hakea_laurina" totalcount="4" value="GGTAGTTAAGGGTCGAGATACTGTCGGCCAGCCAATTAATGTGACTTGTGAGGTACAGCAATTATTAGGAAATAATCGAGTTAGAGCTGTAGCCATGAGTGCTACAGATGGTCTGATGAGGGGAATGGAAGTGATTGACACGGGAGCTCCTCTAAGTGTTCCAGTCGGTGGAGCAACTCTGGGACGAATTTTCAATGTTCTTGGAGAACCTGTTGATAATTTAGGTCCTGTAGATACCCGCACAACATCTCCTATTCATAGATCCGCGCCCGCCTTTATACAGTTAGATACCAAATTATCTATTTTTGAAACAGGAATTAAGGTAGTGGATCTTTTAGCTCCCTATCGCCGTGGAGGAAAAATCGGACTATTCGGGGGAGCTGGGGTGGGTAAAACAGTACTCATCATGGAATTGATCAACAACATTGCCAAAGCGCATGGTGGTGTATCTGTATTTGGCGGAGTAGGCGAACGTACTCGTGAAGGAAATGATCTTTACATGGAAATGAAAGAATCTGGAGTGATTAATGAACAAAATATTGCGCAGTGTAATAAAGCATCAATTGAATACTGATTCGTCCATAACCATAATTAGATGAATCTAGTTCATAGGAAA--AAAATAAAATAAAGAGCTTCGGGTCAATAAAGACTGAGGAGATTGACTCAGGAACAAATTTC-TTAGGAGCTCCATTGCAAAATTA-GGGCCTAGCCATTAATAAAGAAGCGATGGGAACGACGAAACCTGTGACTGCAAAAGATTCTATTGAAAACGAATCCTAATGATTCATTGGGTGGGATGGCGGAACGAACCAGGAACCAATTCATTTATTCTGAGAGGTCGTGGGATGG--------------CCCTACGAATGAAACAGATATGGAAAGAGTAGATATTCGCCCGCGAAAGCCTTCTTATTGGATTGCAAAAATTTCGTTGATTCGATAAAGGGAAAAAGAAAGATTCGTTCTAAAACATTCTCT-AAAAAAAGAAAAGAAATTGTCCAGTTGTATATAC--AAACAAGATTCAAAAATTCCTACATG--------ACAGATTCAATCTCAAAAAACCCTACGATTCAGTTTCTTATTCAT-------------TAAAT-------AATAAAATAGATGTATATCTGTA-----ATATTATTGAATCGTTTCATTCGCGAGGAGCTGGATGGCGCGATGGATGTGAAGAAGTAGGCCATTATCTCGGCAATAATGAGCCAAGCTCGTATTTGCAGTGAATCCCCCCGTCAAGTAGTCGTGCATTACGATAGGAACTCCCAATTCTCTGGCAAATACAGCCCTTTTGATCATTTCTTCACATGTACCTGCCGTAGCATTCAAGTAATGTCCTTTGATTTCACCCGTTTCGGTCTGTGCTTTATAAATTGCTTCGGCACAAAATAAGAAACGGTCTCTCCAACGCATAAATGGTTGGGAGTTGACGTTTTCATCATCCTTGGTAAAATCAAGTCCACCGCGAAGACATTCATAAACCGCTCTACCATAGTTCTTAGCAGATAACCCCAATTTTGGTTTAATAGTACATCCCAATAGGGGTCGACCATATTTGTTCAATTTATCCCTCTCAACTTGGATACCATGAGGCGGGCCTTGTCAGGGTCG----TCGGTTCCCGGGGT-GGGCGGCG--CGTGCACGACGTCCG-GACTAATGGC-ACAGTGG-CTTCTACCACCACTCGTCGTGACGCTCG-CCACACAGGGGGCCTTTGCCTTTGGGCCGGCCGCGCCCCT---AACG-GGACACGGGGGGCCAGACTCCGCTCCGCGC----ACCTC--CCGCCCCG-----GAGGGCG-A-----GGGTGGGCGGGCGACGCGATGCGTGACGCCCAGGCAGGCGTGCCCTCGGCCCGATGGCCTAGGGCGCAACTTGCGTTCAAAGACTCGATGGTTCACGGGATTCTGCAATTCACACCAAGTATCGCATTTCGCTACGTTCTTCATCGATGCGAGAGCCGAGATATCCGTTGCCGAGAGTCG-TTCGTGAGATTCGGATGTTAGACGAGGCATATTAACTAACCAATTCGTTATTAGACCTTGTCATGGTATTTGAGTCTCCAAATACATTATTATTCTATACTCTTTCATATATATGGCGCAACCCAATCCTTGTTTTTCAAGCCTCTAATCCTTACT---------------------------TTTTTTTTAATCTAAATATCGAATATCTAAATAATAAGAAATTAACTCTTGACAGTAATATAT-------GTTGTATATGTAAATTTATGAAAATTATAGATGTGAAAATATGCGGAATTCCTCCATGAAAGGGTA-TAAGATATAAGAATAGGCGGAAATCAATGTGCTTATGCTGAAAT-AAGAAACAGGGGCCAATGAGATAGAAATAATGAAT--------CATAAAT-----------------------GTTCAGGTTCGAGTTCCATAGATGA-TATAGTATAGATGGGATTCTCTATAATGATAATGATAGAGAAATG-----------AAAGACTTCCTTATGATTCTTATTTTATGTACTTGATACTAC-TTGAATCTTTTTTTACCTACTTGATATTTTAAAAAAGGTTGGTTGAATTTCATTTTCAAATTCACTCATTGAATATTGAATAAAATGAGTAAAGGATTGAATTAGATTCGGTTGGATTGGATGGTACCAACGAAATTGAGTGCGAACTCCCGTTTCTTATTGAATTAACCGATCAACTTGAAATAGATCGATTCTTTACGAATCTACGGAAAATTTAGGTTATGACAATAAATCCAGTTTACTAATTGTTAAACGTTTCATTAATCGAATGTATCAACAGAATCATTTCATTATTTCGGCTAATAGTAATAGTTCTAAACAAAATCAATTTCTTTGGCACAACAAAAATTTAGATCTGAAAATGATATCAGAGGGGTTTGCAGTCATTGTGGAAATTCCATTCTCGCTGCGATTAGTATCTTCCCTAGAAGGGAAAGAACTAGTAAAATCCCGCAATTTACGATCAATTCATTCAATATTTTCTTTTTTAGAGGACAAATTATCACATTTAAATTTTCTGTCAGATATACTAATACCCTACCCCATTCATCCGGAAATCTTAGTGCAAACCCTTCGCATCTGGGTAAAAGATGCCCCTTCTTTGCATTTATTGCGATTCTTTCTCCACGAGTATCATAATTGGAATAGTCTTATTACTCCAAAGAAATCCATTTCCACTTTTTCCAAAGAGAAT---CAAAGATTATTCGTGTTCCTATATAATTTTCATGTATATAAATGCGAATCCATATTTGTTTTTCTCCGTAAAAAATCTTCTCATTTACGATCAATGTCTTTTGGAGCCCTTCTTGAGCGAACACATTTCTATGG-AAAAAGAGAATATCTTGTAGTACTATCACCCTTATTCTACTAGAG-TTCTTGGGTCTATGTCAATTAAAGGATT-------AAAAAACATTACAAAGTCTTACCCATGCCCTGAAAATTTTTGGATCTTT-A-----AAAAAGAAGACTTTGTAAGTTTCATTAAGATTAAGAGTAATCTTATGGATGGTAAATGATTCAGATTCAAATGGGAATTTCTTGCTCATAGATGTTCATTCATACGTATATCTT-ATATATCACATACCACAAGACTTGTGGTAAGAGAGAAAGATTTTTGCTCGGATTTGTTTGTG----------------ATAGTAGTGTGAGTGAGAAACATAACTCAATTTGAGAAGGAGAACGATGACTAAATTGGAATCGCTAACGAG----AAAAAAAAAGAGTTAGGGAATTTCAGAGAAACCCTGGAAGTAAAAATGGGCAATCCTGAGCCAAATCCTATTTTCAGAAAACAAAGACGGGTTCAGAAAGCAAGAAAAGGGGATAGGTGCAGAGACTCAATGGAGGCTATTCTAACGAATGGAGTTGACCGCGTTGGTA---------GAATCGAATCCTTCTATCGAAACAAAGATGAGGGATAAATCTATATACGTGTGTATACGTCCTGAAATAGAATATCAAACGATTAATAACGAGTCGCGTCCGTGTTGTATTTTTTATATGAAAAATGGAAAAATTATTTGGAATTGATTCCAAAGAATCGAATATTCAGTGATTGAACGATTCACTCCACAGTTTGATAGATCTTTTGAAGAACTTATTAATCGGACGAGAATAAAGATAGAGTCCCGTTCTACAT----------GTCAATATTGACAACAATGAAACTTTATAGTAAGAGGAAAAGTCAGAACATGGTTTTTATGGGCGGTTTAACAAAATATGTCCCAATTACAAAAACGGCTTTTTTATTAGGTACACTTTCTCTTTGTGGTATTCCGCCTCTTGCTTGTTTTTGGTCCAAAGACGAAATTCTTAATGATAGTTGGTTGTTTTCAACTATTTTCGCAATAATCGCTTGTTCCACAGTAGGATTCACTGCATTTTATATGTTTCGGATATATTTACTTACTTTTGAGGGACATTTAAACGTCCATTGTCAAAAGTACAGCGGAAAACAAAATAGTTCGTTTTATTCAATATCTAT------------ATGGGGCAAAGAAGAAATGAAAATGATTAAAAAAAAAAATTGTTTATCAACAAC---------------AAAGAATAATAAAAGGGATTCTTTTTTTTCGAAGAAAACATATTTGATTGATGGAAATGTAAGAAGCATGACACGACCCTTTATTACGATTACAAATATTCA---------TTTTGAGAGTAATAAAATTTTTTCCTATCCCCATGAATCGGACAATACTATCTTACTGCCTTTACTTATATTGGTCTTATTTACTTTATTCGTCGGATTCATAGGAATCCCTTTCAGTCAACGAGGAGTAGATTTGGATATATTATCCAAATGGTTAACTCCGTCGATAAATCTTTTACATTCTGATTCCAATTCCAGCAATTCTGTGGATTGGTATGAGTTTGTGATAAATGCAATTTTTTCTATTAGTATAGCTTATTTTGGAATATTTATAGCGTTGCTTTTATATGGTCCTTTTTATTCATCTTTTAAGAAATTAAAAATAACCAATTCAATTGTTAAAATGGGTCCTAAGAGGGTTTTCTGGGACCAAATTTTAAATATTATATACAATTGGTCAGGTGAAGTTGTGTCTGAGATCACCAAACCAGGCCTTGAACCATATCTGGGTCTACATTATCCAGCTACGGATATCCCTCAGGCAGCAAGGTTCCTTTTCATGAAGTGCAAGGTTCGTATGATCTGTGACTGCCGTGCAAAGCATGTAAAGGTGCTACAGGATGAGAAGCTTGAATTTGATCTGACATTGTGTGGCTCGACGCTGAGGGCCCCACACAGCTGCCACTTACAATATATGGAGAACATGAGTTCCATTGCATCTTTGGTTATGGCTGTGGTTATTAATGAAGGAAATGAAGAAAGTGAGAACTC---TAGTTCGTCGCAGCCACAGAAGAGAAAGAGGCTCTGGGGCCTTGTTGTCTGCCATAACACAACTCCGAGGTTTGTTCCTTTCCCTCTACGCTATGCCTGTGAGTTTCTAATCCAGGTATTTGCCATCCATGTCAATAAGGAGATAGAATTAGAAAACCAGATTCTCGAGAAGAACATTTTACGTACACAAACACTCTTATGTGACATGCTGATGCGGGATGCACCTCTGGGTATTGTTTCACAGAATCCTAACATAATGGATCTGGTAAAGTGTGACGGGGCTGCACTTTTGTACGAAGACAAGATCTGGCTACTTGGATTGGTTCCAACTGAATCCCAGATACATGAGATAGCTGCATGGCTCTCTAACTCTCACATGGATTCCACAGGGTTGAGTACAGATAGCCTATATGATGCAGGGTTTCCAGGGGCGCTTTCTCTTGCTGATGTAGTATGTGGGATGGCAGCAGTTAGGATAAATTCGAAAGATATGCTTTTCTGGTTCCGGTCCCCCACTGCTGCTGAGGTTCAATGGGGAGGAGCAAAGCATGATCCAAATGATAAGGATGATGCAAGAAGGATGCACCCACGATCATCATTCAAGGCTTTCCTTGAAGTTGTTAAGACAAGGAGTTTACCTGAGTTCTTTTGATTTTATGGATGGGTACGTA-GT-----CTTGGCTGTAAAATAGTTTTG-TTTGCAGAATTTTAGTTGCAGTGGGAAATACC----T-ATCTGT-ATGAGTTTC---ATTCCTTTGGCAAAACAATTTTGCAGACATGAGAAGCCCGTAAAGGGAAGGAAAATTAATTGGATGAAGGCCGGAATATTAGAATCTGACAGGGTCGTCACTGTCAGCCCATACTATGCCCAAGAACTCATATCAGGCGTGAAGAAGGGTGTGGAGTTGGATAACATCATTCGCAAGACCGGCATTGCTGGTATTGTGAATGGGATGGATGTCCAAGAGTGGAACCCATCGACGGACAAATATATTGATGTGAAATACGATGCTACAACT-TAAGAATTGTTTGGTGAAATCTCTGTCAATTC---------------------------------------------------------GCTCCCACCATG-------CAGCTTTGTTTGGTTGT-----CACTACCCGTA--TA----AATTGGTA-TTTCAGGTCCCCGATGCTAAACCTATTTTAAAGGAAGATCTTCAAGCTGAGGTCGGGTTGCCTGTGGATGGAAATATCCCTGTAATAGGTTTTATTGGTAGACTGGAGGAACAGAAAGGCTCAGATATTCTTGCTGCAGCAATTTCCCAGTTTGTCGGAGAGAATGTTCAGATTGTTATACTTGTATGTATCAGAC-TTAGAATGACTTTCCCTGTGTTTCTGGTTGATAGT----CCATCATCTG--------CTGCTTCCTCTTTTCTTCCTAGGGCACTGGTAAAAAGGCAATGGAGAAGCAGATTCAACAGTTGGAAACAAAATATCCTGAAAAGGCCATAGGGATAGCGAAATTCAATGTACCTCTGGCACATAAGATCATTGCTGGTGCTGATTTTATGCTGATCCCAAGCAGATTTGAGCCTTGTGGTCTCATTCAATTAGAGTTCTTTTGATTTTATGGATGGGTAAG-GGTCTCATTCTTTGCTATATAATAATTA-TATTTTAAGGTGCAATGGGGAATTCCTATTTGTGACCATTTTCATGACTCCTG-AACAAATAAATTTTGCAGGTACGAGAAGCCTGTAAAGGGAAGGAAAATTAATTGGATGAAGGCTGGAATATTAGAATCAGACAGGGTCGTCACTGTCAGCCCAAATTATGCAGAAGAACTTGTTTCAGGCGTGGACAAGGGAGTGGAATTGGATAACATTATTCGCAAGACTGGAATTACTGGTATTGTGAATGGGATGGATGTTCAAGAGTGGAACCCGTCTACTGACAAATACATTGATGCCAAGTATGATGCTACAACT-TAAG-------------------------AANNNNNNNNNNNNNNNNNNNNNNNNNNA-TTTTTCAGTCACCATCATGTGACATTGTCCAGCT----------------TTACCAAAATTGTCA-TTGCAGGTGTTGGATGCCAAACCTCTTTTAAAGGAAACACTTCAAGCTGAGGTTGGGTTGCCTGTGGATAAAAACATCCCTGTCATAGGTTTTATCGGTAGACTGGAAGAACAGAAGGGCTCAGATATCCTAGCAGCTGCAATTCCCGAATTTATTGGAGAGAACGTTCAGATTGTGGTCCTTGTATGCACTTGGAATAGCTTACTCAAC-TTTCTACTTTTANNNNNNNNNNNNNNNNNNNNNNNNNNNNNNNNNNNNNNNNNNNN-------NNNTCCTC-TGAGGTTTCATC---TAAGTTGCTTCCTCTTCTTCTTCCAGGGTACTGGTAAAAAGCCACTGGAAAAGCAACTTGAGCAGTTGGAAGTAAAATACCCCAGCAAGGCCAGAGGCATTGCTAAATTCAATGTACCTCTCGCACATATGATCATTGCTGGTGCTGATTTTATGTTGATCCCCAGTAGGTTTGAACCATGTGGTCTCATTC"/>
                    <sequence id="seq_Hakea_ferruqinea" taxon="Hakea_ferruqinea" totalcount="4" value="GGTAGTTAAGGGTCGAGATACTGTCGGCCAGCCAATTAATGTGACTTGTGAGGTACAGCAATTATTAGGAAATAATCGAGTTAGGGCTGTAGCCATGAGTGCTACAGATGGTCTGATGAGGGGAATGGAAGTGATTGACACGGGAGCTCCTCTAAGTGTTCCAGTCGGTGGAGCAACTCTCGGACGAATTTTCAATGTTCTTGGAGAACCTGTTGATAATTTAGGTCCTGTAGATACCCGCACAACATCTCCTATTCATAGATCCGCGCCCGCCTTTATACAGTTAGATACCAAATTATCTATTTTTGAAACAGGAATTAAGGTAGTGGATCTTTTAGCTCCCTATCGCCGTGGAGGAAAAATCGGACTATTCGGGGGAGCTGGGGTGGGTAAAACAGTACTCATCATGGAATTGATCAACAACATTGCCAAAGCGCATGGTGGTGTATCTGTATTTGGCGGAGTAGGCGAACGTACTCGTGAAGGAAATGATCTTTACATGGAAATGAAAGAATCTGGAGTGATTAATGAACAAAATATTGCGCAGTGTAATAAAGCATCAATTGAATACTGATTCGTCCATAACCATAATTAGATGAATTTAGTTCATAGGAAA--AAAAAAAAATAAAGAGCTTCGGGTCAATAAAGACTGAGGAGATTGACTCAGGAACAAATTTC-TTAGGAGCTCCATTGCAAAATTC-GGGCCTAGCCATTAATAAAGAAGCGATGGGAACGACGAAACCTGTGACTGCAAAAGATTCTATTGAAAACGAATCCTAATGATTCATTGGGTGGGATGGCGGAACGAACCAGGAACCAATTCATTTATTCTGAGAGGTCGTGGGATGG--------------CCCTACGAATGAAACAGATATTGAAAGAGTAGATATTCGCCCGCGAAAGCCTTCTTATTGGATTGCAAAAATTTCGTTGATTCGATAAAGGGAAAAAGAAAGATTCGTTCTAAAACATTCTCG-AAAAAAAGAAAAGAAATTGTCCAGTTGTATATAC--AAACAAGATTCAAAAATTCCTACATG--------ACAGATTCAATCTCAAAAAACCCTACGATTCAGTTTCTTATTCAT-------------TAAAT-------AATAAAATAGATGTATATCTGTA-----ATATTATTGAATCGTTTCATTCGCGAGGAGCTGGATG-------------------------------------------------------------------------------------------------------------------------------------------------------------------------------------------------------------------------------------------------------------------------------------------------------------------------------------------------------------------------------------------------------------------------------------------------------------------------------------------------------------------------------------------------------------------------------------------------------------------------------------------------------------------------------------------------------------------------------------------------------------------------------------------------------------------------------------------------------------------------------------------------------TATTAACTAACCAATTCGTTATTAGACCTTGTCATGGTATTTGAGTCTCCAAATACATTATTATTCTATACTCTTTCATATATATGGCGCAACCCAATCCTTGTTTTTCAAGCCTCTAATCCTTAC----------------------------TTTTTTTTAATCTAAATATCGAATATCTAAATAATAAGAAATTAACTCTTGACAGTAATATAT-------GTTGTATATGTAAATTTATGAAAATTATAGATGTGAAAATATGCGGAATTCCTCCATGAAAGGGTA-TAAGATATAAGAATAGGCGGAAATCAATGTGCTTATGCTGAAAT-AAGAAACAGGGGCCAATGAGATAGAAATAATGAAT--------CATAAAT-----------------------GTTCAGGTTCGAATTCCATAGATAA-TATAGTATAGATGGGATTCTCTATAATGATAATGATAGAGAAATG-----------AAAGACTTCCTTATGATTCTTATTTTATGTACTTGATACTAC-TTGAATCTTTTTTTACCTACTTGATATTTTTAAAAAGGTTGGTTGAATTTCATTTTCAAATTCACTCATTGAATATTG-----AATGAGTAAAGGATTGAATTAGATTCGGTTGGATTGGATGGTACCAACGAAATTGAGTGCGAACTCCCGTTTCTTATTGAATTAACCGATCAACTTG----------------------------------------------------------------------------------------------------------------------------------------------------------------------------------------------------------------------------------------------------------------------------------------------------------------------------------------------------------------------------------------------------------------------------------------------------------------------------------------------------------------------------------------------------------------------------------------------------------------------------------------------------------------------------------------------------ATCACCCTTATTCTACTAGAG-TTCTTGGGTCTATGTCAATTAAAGGACT-------AAAAAATATTACAAAGTCTTACCCATGCCCTGAAAATTTTTGGATCTTT-A-----AAAAAGAAGACTTTGTAAGTTTCATTAAGATTAAGAGTAATCTTATGGATGGTAAATGATTCAGATTCAAATGGGAATTTCTTGCTCATAGATGTTCATTCATACGTATATCTT-ATATATCACATACCACAAGACTTGTGGTAAGAGAGAAAGATTTTTGCTCGGATTTGTTTGTG----------------ATAGTAGTGTGAGTGAGAAACATAACTCAATTTGAGAAGGAGAACGATGACTAAATTGGAATCGCTAACGAG-AAAAAAAAAAAAAAGTTAGGGAATTTCAGAGAAACCCTGGAAGTAAAAATGGGCAATCCTGAGCCAAATCCTATTTTCAGAAAACAAAGACGGGTTCAGAAAGCAAGAAAAGGGGATAGGTGCAGAGACTCAATGGAGGCTATTCTAACGAATGGAGTTGACCGCGTTGGTA---------GAATCGAATCCTTCTATCGAAACAAAGATGAGGGATAAATCTATATACGTGTGTATACGTCCTGAAATAGAATATCAAACGATTAATAACGAGTCGCGTCCGTGTTGTATTTTTTATATGAAAAATGGAAAAATTATTTGGAATTGATTCCAAAGAATCGAATATTCAGTGATTGAACGATTCACTCCACAGTTTGATAGATCTTTTGAAGAACTTATTAATCGGACGAGAATAAAGATAGAGTCCCGTTCTACAT----------GTCAATATTGACAACAATGAAACTTTATAGTAAGAGG--------------------------------------------------------------------------------------------------------------------------------------------------------------------------------------------------------------------------------------------------------------------------------------------------------------------------------------------------------------------------------------------------------------------------------------------------------------------------------------------------------------------------------------------------------------------------------------------------------------------------------------------------------------------------------------------------------------------------------------------------------------------------------------------------------------------------------------------------------------------------------------------------------------------------------------------------------------------------------------------------------------------------------------------------------------------------------------------------------------------------------------------------------------------------------------------------------------------------------------------------------------------------------------------------------------------------------------------------------------------------------------------------------------------------------------------------------------------------------------------------------------------------------------------------------------------------------------------------------------------------------------------------------------------------------------------------------------------------------------------------------------------------------------------------------------------------------------------------------------------------------------------------------------------------------------------------------------------------------------------------------------------------------------------------------------------------------------------------------------------------------------------------------------------------------------------------------------------------------------------------------------------------------------------------------------------------------------------------------------------------------------------------------------------------------------------------------------------------------------------------------------------------------------------------------------------------------------------------------------------------------------------------------------------------------------------------------------------------------------------------------------------------------------------------------------------------------------------------------------------------------------------------------------------------------------------------------------------------------------------------------------------------------------------------------------------------------------------------------------------------------------------------------------------------------------------------------------------------------------------------------------------------------------------------------------------------------------------------------------------------------------------------------------------------------------------------------------------------------------------------------------------------------------------------------------------------------------------------------------------------------------------------------------------------------------------------------------------------------------------------------------------------------------------------------------------------------------------------------------------------------------------------------------------------------------------------------------------------------------------"/>
                    <sequence id="seq_Hakea_obtusa" taxon="Hakea_obtusa" totalcount="4" value="GGTAGTTAAGGGTCGAGATACTGTCGGCCAGCCAATTAATGTGACTTGTGAGGTACAGCAATTATTAGGAAATAATCGAGTTAGAGCTGTAGCCATGAGTGCTACAGATGGTCTGATGAGGGGAATGGAAGTGATTGACACGGGAGCTCCTCTAAGTGTTCCAGTCGGTGGAGCAACTCTCGGACGAATTTTCAATGTTCTTGGAGAACCTGTTGATAATTTAGGTCCTGTAGATACCCGCACAACATCTCCTATTCATAGATCCGCGCCCGCCTTTATACAGTTAGATACCAAATTATCTATTTTTGAAACAGGAATTAAGGTAGTGGATCTTTTAGCTCCCTATCGCCGTGGAGGAAAAATCGGACTATTCGGGGGAGCTGGGGTGGGTAAAACAGTACTCATCATGGAATTGATCAACAACATTGCCAAAGCGCATGGTGGTGTATCTGTATTTGGCGGAGTAGGCGAACGTACTCGTGAAGGAAATGATCTTTACATGGAAATGAAAGAATCTGGAGTGATTAATGAACAAAATATTGC-----------------------------------------------------------------------------------------------------------------------------------------------------------------------------------------------------------------------------------------------------------------------------------------------------------------------------------------------------------------------------------------------------------------------------------------------------------------------------------------------------------------------------------------------------------------------------------------------------------------------------------------------------------------------------GCGCGATGGATGTGAAGAAGTAGGCCATTATCTCGGCAATAATGAGCCAAGCTCGTATTTGCAGTGAATCCCCCCGTCAAGTAGTCGTGCATTACGATAGGAACTCCCAATTCTCTGGCAAATACAGCCCTTTTGATCATTTCTTCACATGTACCTGCCGTAGCATTCAAGTAATGTCCTTTGATTTCACCCGTTTCGGCCTGTGCTTTATAAATTGCTTCGGCACAAAATAAGAAACGGTCTCTCCAACGCATAAATGGTTGGGAGTTGACGTTTTCATCATCCTTGGTAAAATCAAGTCCACCGCGAAGACATTCATAAACCGCTCTACCATAGTTCTTAGCAGATAACCCCAATTTTGGTTTAATAGTACATCCCAATAGGGGTCGACCATATTTGTTCAATTTATCCCTCTCAACTTGGATACCATGAGGCGGGCCTTGTCAGGGTCG----TCGGTTCCCGGGGT-GGGCGGCG--CGTGCACGACGTCCG-GACTAATGGC-ACAGTGG-CTTCTACCACCACTCGTCGTGACGCTCG-CCACACAGGGGGCCTTTGCCTTTGGGCCGGCCGCGCCCCT---AACG-GGACACGGGGGGCCAGACTCCGCTCCGCGC----ACCTC--CCGCCCCG-----TAGGGCG-A-----GGGTGGGCGGGGGACGCGATGCGTGACGCCCAGGCAGGCGTGCCCTCGGCCCGATGGCCTAGGGCGCAACTTGCGTTCAAAGACTCGATGGTTCACGGGATTCTGCAATTCACACCAAGTATCGCATTTCGCTACGTTCTTCATCGATGCGAGAGCCGAGATATCCGTTGCCGAGAGTCG-TTCGTGAGATTCGGATGTTGGACGAGGCATATTAACTAACCAATTCGTTATTAGACCTTGTCATGGTATTTGAGTCTCCAAATACATTATTATTCTATACTCTTTCATATATATGGCGCAACCCAATCCTTGTTTTTCAAGCCTCTAATCCTTAC----------------------------TTTTTTTTAATCTAAATATCGAATATCTAAATAATAAGAAATTAACTCTTGACAGTAATATAT-------GTTGTATATGTAAATTTATGAAAATTATAGATGTGAAAATATGCGGAATTCCTCCATGAAAGGGTA-TAAGATATAAGAATAGGCGGAAATCAATGTGCTTATGCTGAAAT-AAGAAACAGGGGCCAATGAGATAGAAATAATGAAT--------CATAAAT-----------------------GTTCAGGTTCGAATTCCATAGATAA-TATAGTATAGATGGGATTCTCTATAATGATAATGATAGAGAAATG-----------AAAGACTTCCTTATGATTCTTATTTTATGTACTTGATACTAC-TTGAATCTTTTTTTACCTACTTGATATTTTTAAAAAGGTTGGTTGAATTTCATTTTCAAATTCACTCATTGAATATTG-----AATGAGTAAAGGATTGAATTAGATTCGGTTGGATTGGATGGTACCAACGAAATTGAGTGCGAACTCCCGTTTCTTATTGAATTAACCGATCAACTTG----------------------------------------------------------------------------------------------------------------------------------------------------------------------------------------------------------------------------------------------------------------------------------------------------------------------------------------------------------------------------------------------------------------------------------------------------------------------------------------------------------------------------------------------------------------------------------------------------------------------------------------------------------------------------------------------------ATCACCCTTATTCTACTAGAG-TTCTTGGGTCTATGTCAATTAAAGGACT-------AAAAAACATTACAAAGTCTTACCCATGCCCTGCAAATTTTTGGATCTTT-A-----AAAAAGAAGACTTTTTAAGTTTCATTAAGATTAAGAGTAATCTTATGGATGGTAAATGATTCAGATTCAAATGGGAATTTCTTGCTCATAGATGTTCATTCATACGTATATCTT-ATATATCACATACCACAAGACTTGTGGTAAGAGAGAAAGATTTTTGCTCGGATTTGTTTGTG----------------ATAGTAGTGTGAGTGAGAAACATAACTCAATTTGAGAAGGAGAACGATGACTAAATTGGAATCGCTAACGAG----AAAAAAAAAGAGTTAGGGAATTTCAGAGAAACCCTGGAAGTAAAAACGGGCAATCCTGAGCCAAATCCTATTTTCAGAAAACAAAGACGGGTTCAGAAAGCAAGAAAAGGGGATAGGTGCAGAGACTCAATGGAGGCTATTCTAACGAATGGAGTTGACCGCGTTGGTA---------GAATCGAATCCTTCTATCGAAACAAAGATGAGGGATAAATCTATATACGTGTGTATACGTCCTGAAATAGAATATCAAACGATTAATAACGAGTCGCGTCCGTGTTGTATTTTTTATATGAAAAATGGAAAAATTCTTTGGAATTGATTCCAAAGAATCGAATATTCAGTGATTGAACGATTCACTCCACAGTTTGATAGATCTTTTGAAGAACTTATTAATCGGACGAGAATAAAGATAGAGTCCCGTTCTACAT----------GTCAATATTGACAACAATGAAACTTTATAGTAAGAGG--------------------------------------------------------------------------------------------------------------------------------------------------------------------------------------------------------------------------------------------------------------------------------------------------------------------------------------------------------------------------------------------------------------------------------------------------------------------------------------------------------------------------------------------------------------------------------------------------------------------------------------------------------------------------------------------------------------------------------------------------------------------------------------------------------------------------------------------------------------------------------------------------------------------------------------------------------------------------------------------------------------------------------------------------------------------------------------------------------------------------------------------------------------------------------------------------------------------------------------------------------------------------------------------------------------------------------------------------------------------------------------------------------------------------------------------------------------------------------------------------------------------------------------------------------------------------------------------------------------------------------------------------------------------------------------------------------------------------------------------------------------------------------------------------------------------------------------------------------------------------------------------------------------------------------------------------------------------------------------------------------------------------------------------------------------------------------------------------------------------------------------------------------------------------------------------------------------------------------------------------------------------------------------------------------------------------------------------------------------------------------------------------------------------------------------------------------------------------------------------------------------------------------------------------------------------------------------------------------------------------------------------------------------------------------------------------------------------------------------------------------------------------------------------------------------------------------------------------------------------------------------------------------------------------------------------------------------------------------------------------------------------------------------------------------------------------------------------------------------------------------------------------------------------------------------------------------------------------------------------------------------------------------------------------------------------------------------------------------------------------------------------------------------------------------------------------------------------------------------------------------------------------------------------------------------------------------------------------------------------------------------------------------------------------------------------------------------------------------------------------------------------------------------------------------------------------------------------------------------------------------------------------------------------------------------------------------------------------------------------"/>
                    <sequence id="seq_Hakea_sulcata" taxon="Hakea_sulcata" totalcount="4" value="--------------------------------------------------------------------------------------------------------------------------------------------------------------------------------------------------------------------------------------------------------------------------------------------------------------------------------------------------------------------------------------------------------------------------------------------------------------------------------------------------------------------------------------------------------------------------------------------------------------------------------------------------------------------------------------------------------------------------------------------------------------------------------------------------------------------------------------------------------------------------------------------------------------------------------------------------------------------------------------------------------------------------------------------------------------------------------------------------------------------------------------------------------------------------------------------------------------------------------------------GCGCGATGGATGTGAAGAAGTAGGCCATTATCTCGGCAATAATGAGCCAAGCTCGTATTTGCAGTGAATCCCCCCGTCAAGTAGTCGTGCATTACGATAGGAACTCCCAATTCTCTGGCAAATACAGCCCTTTTGATCATTTCTTCACATGTACCTGCCGTAGCATTCAAGTAATGTCCTTTGATTTCACCCGTTTCGGCCTGTGCTTTATAAATTGCTTCGGCACAAAATAAGAAACGGTCTCTCCAACGCATAAATGGTTGGGAGTTGACGTTTTCATCATCCTTGGTAAAATCAAGTCCACCGCGAAGACATTCATAAACCGCTCTACCATAGTTCTTAGCAGATAACCCCAATTTTGGTTTAATAGTACATCCCAATAGGGGTCGACCATATTTGTTCAATTTATCCCTCTCAACTTGGATACCATGAGGCGGGCCTTGTAAGGGTCG----TCGGTTCCCGGGGT-GGGCGGCG--CGTGCACGACGTCCG-GACTAATGGC-ACAGTGG-CTTCTACCACCACTCGTCGTGACGCTCG-CCACACAGGGGGCCTTTGCCTTTGGGCCGGCCGCGCCCCT---AACG-GGACACGGGGGGCCAGACTCCGCTCCGCGC----ACCTC--CCGCCCCT-----GAGGGCG-G-----GGGTGGGCGGGCGACGCGATGCGTGACGCCCAGGCAGGCGTGCCCTCGGCCCGATGGCCTAGGGCGCAACTTGCGTTCAAAGACTCGATGGTTCACGGGATTCTGCAATTCACACCAAGTATCGCATTTCGCTACGTTCTTCATCGATGCGAGAGCCGAGATATCCGTTGCCGAGAGTCG-TTC-TGAGATTCGGATGTTGGACGAGGCATATTAACTAACCAATTCGTTATTAGACCTTGTCATGGTATTTGAGTCTCCAAATACATTATTATTCTATACTCTTTCATATATATGGCGCAACCCAATCCTTGTTTTTCAAGCCTCTAATCCTTAC----------------------------TTTTTTTTAATCTAAATATTGAATATCTAAATAATAAGAAATTAACTCTTGACAGTAATATAT-------GTTGTATATGTAAATTTATGAAAATTATAGATGTGAAAATATGCGGAATTCCTCCATGAAAGGGTA-TAAGATATAAGAATAGGCGGAAATCAATGTGCTTATGCTGAAAT-AAGAAACAGGGGCCAATGAGATAGAAATAATGAAT--------CATAAAT-----------------------GTTCAGGTTCGAGTTCCATAGATGA-TATAGTATAGATGGGATTCTCTATAATGATAATGATAGAGAAATG-----------AAAGACTTCCTTATGATTCTTATTTTATGTACTTGATACTAC-TTGAATCTTTTTTTACCTACTTGATATTTTTAAAAAGGTTGGTTGAATTTCATTTTCAAATTCACTCATTGAATATTGAATAAAATGAGTAAGGGATTGAATTAGATTCGGTTGGATTGGATGGTACCAACGAAATTGAGTGCGAACTCCCGTTTCTTATTGAATTAACCGATCAACTTG----------------------------------------------------------------------------------------------------------------------------------------------------------------------------------------------------------------------------------------------------------------------------------------------------------------------------------------------------------------------------------------------------------------------------------------------------------------------------------------------------------------------------------------------------------------------------------------------------------------------------------------------------------------------------------------------------ATCACCCTTATTCTACTAGAG-TTCTTGGGTCTATGTCAATTAAAGGATT-------AAAAAACATTACAAAGTCTTACCCATGCCCTGAAAATTTTTGGATCTTT-A-----AAAAAAAAGACTTTGTAAGTTTCATTAAGATTAAGAGTAATCTTATGGATGGTAAATGATTCAGATTCAAATGGGAATTTCTTGCTCATAGATGTTCATTCATACGTATATCTT-ATATATCACATACCACAAGACTTGTGGTAAGAGAGAAAGATTTTTGCTCGGATTTGTTTGTG----------------ATAGTAGTGTGAGTGAGAAACATAACTCAATTTGAGAAGGAGAACGATGACTAAATTGGAATCGCTAACGAG--AAAAAAAAAAAGAGTTAGGGAAT------------------------------------------------------------------------------------------------------------------------------------------------------------------------------------------------------------------------------------------------------------------------------------------------------------------------------------------------------------------------------------------------------------------------------------------------------------------------------------------------------------------------------------------------------------------------------------------------------------------------------------------------------------------------------------------------------------------------------------------------------------------------------------------------------------------------------------------------------------------------------------------------------------------------------------------------------------------------------------------------------------------------------------------------------------------------------------------------------------------------------------------------------------------------------------------------------------------------------------------------------------------------------------------------------------------------------------------------------------------------------------------------------------------------------------------------------------------------------------------------------------------------------------------------------------------------------------------------------------------------------------------------------------------------------------------------------------------------------------------------------------------------------------------------------------------------------------------------------------------------------------------------------------------------------------------------------------------------------------------------------------------------------------------------------------------------------------------------------------------------------------------------------------------------------------------------------------------------------------------------------------------------------------------------------------------------------------------------------------------------------------------------------------------------------------------------------------------------------------------------------------------------------------------------------------------------------------------------------------------------------------------------------------------------------------------------------------------------------------------------------------------------------------------------------------------------------------------------------------------------------------------------------------------------------------------------------------------------------------------------------------------------------------------------------------------------------------------------------------------------------------------------------------------------------------------------------------------------------------------------------------------------------------------------------------------------------------------------------------------------------------------------------------------------------------------------------------------------------------------------------------------------------------------------------------------------------------------------------------------------------------------------------------------------------------------------------------------------------------------------------------------------------------------------------------------------------------------------------------------------------------------------------------------------------------------------------------------------------------------------------------------------------------------------------------------------------------------------------------------------------------------------------------------------------------------------------------------------------------------------------------------------------------------------------------------------------------------------------------------------------------------------------------------------------------------------------------------------"/>
                    <sequence id="seq_Hakea_lissocarpha" taxon="Hakea_lissocarpha" totalcount="4" value="GGTAGTTAAGGGTCGAGATACTGTCGGCCAGCAAATTAATGTGACTTGTGAGGTACAGCAATTATTAGGAAATAATCGAGTTAGAGCTGTAGCCATGAGTGCTACAGATGGCCTGATGAGGGGAATGGAAGTGATTGACACAGGAGCTCCTCTAAGTGTTCCAGTCGGTGGAGCAACTCTCGGACGAATTTTCAATGTTCTTGGAGAACCTGTTGATAATTTAGGTCCTGTAGATACCCGCACAACATCTCCTATTCATAGATCTGCGCCCGCCTTTATACAGTTAGATACCAAATTATCTATTTTTGAAACAGGAATTAAGGTAGTGGATCTTTTAGCTCCCTATCGCCGTGGAGGAAAAATCGGACTATTCGGGGGAGCTGGGGTGGGTAAAACAGTACTCATCATGGAATTGATCAACAACATTGCCAAAGCGCATGGCGGTGTATCTGTATTTGGCGGAGTAGGCGAACGTACTCGTGAAGGAAATGATCTTTACATGGAAATGAAAGAATCTGGAGTGATTAATGAACAAAATATTGCGCAGTGTAATAAAGCATCAATTCAATACTGATTCGTCCATAACCATAATTAGATGAATCTAGTTCATAGGAAA-------AAAATAAAGAGCCTCGGGTCAATAAAGACTGAGGAGATTGACTCAGGAACAAATTTT-TTAGGAGCTCCATTGCTAAATTC-GGGCCTAGCCATTAATAAAGAAGCGATGGGAACGACGAAACCTGTGACTGCAAAAGATTCTATTGAAAACGAATCCTAATGATTCATTGGGTGGGATGGCGGAACGAACCAGGAACCAATTCATTTATTCTGAGAGGTCGTGGGCTGGCCCTACGAATGAAACCCTACGAATGAAACAGATATTGAAAGAGTAGATATTCGCCCGCGAAAGCCTTCTTATTGGATTGCAAAAATTTCGTCGATTCGATAAAGGGAAAAAGAAAGATTCGTTCTAAAACATTCTCT-AAAAAAAGAAAAGAAATTGTCCAGTTGTATATAC--AAACAAGATTCAAAAATTCCTACATG--------ACGGATTCAATCTCAAAAAACCCTACGATTCCGTTTCTTATTCAT-------------TCAAT-------AATAAAATTGATGTATATCTGTA-----ATATTATTGAATCGTTTCATTCGCGAGGAGCTGGATGGCGCGATGGATGTGAAGAAGTAGGCCATTATCTCGGCAATAATGAGCCAAGCTCGTATTTGCAGTGAATCCCCCCGTCAAGTAGTCGTGCATTACGATAGGAACTCCCAATTCTCTGGCAAATACAGCCCTTTTGATCATTTCTTCACATGTACCTGCCGTAGCATTCAAGTAATGTCCTTTGATTTCACCCGTTTCGGCCTGTGCTTTATAAATTGCTTCGGCACAAAATAAGAAACGGTCTCTCCAACGCATAAATGGTTGGGAGTTGACGTTTTCATCATCCTTGGTAAAATCAAGTCCACCGCGAAGACATTCATAAACCGCTCTACCATAGTTCTTAGCAGATAACCCCAATTTTGGTTTAATAGTACATCCCAATAGGGGTCGACCATATTTGTTCAATTTATCCCTCTCAACTTGGATACCATGAGGCGGGCCTTGTCAGGGTCG----TCGGTTCCCGCGGT-GGGCTGCG--CGTGCACGACGTCCG-GACTAATGGC-ACAGTGG-CTTCTACCACCACTCGTCGTGACGCTCG-CCACACAGGGGGCCTTTGCCTTTGGGCCGGCCGCGCCCCT---AACG-GGACACGGGGGGCCAAACTCCGCTCCGCGC----ACTTC--CCGCCTTG-----TAGGGCG-G-----GGGTGGGCGGGGGACGCGATGCGTGACGCCCAGGCAGGCGTGCCCTCGGCCCGATGGCCTAGGGCGCAACTTGCGTTCAAAGACTCGATGGTTCACGGGATTCTGCAATTCACACCAAGTATCGCATTTCGCTACGTTCTTCATCGATGCGAGAGCCGAGATATCCGTTGCCGAGAGTCG-TTCGTGAGATTCGGATGTTGGACAAGGCATATTAACTAACCAATTCGTTATTAGACCTCGTCATGGTATTTGAGTCTCCAAATACATTATTATTCTATACTCTTTCATATATATGGCGCAACCCAATCCTTATTTTTCAAGCCTCTAATCCTTAC----------------------------TTTTTTTTAATCTAAATATCGAATATCTAAATAATAAGAAATTAACTCTTGACAGTAATATAT-------GTTGTATATGTAAATTTATGAAAATTCTAGATGTGAAAATATGCGGAATTCCTCCATGAAAGGGTA-TAAGATATAAGAATAGGCGGAAATAAATGTGCTTATGCTGAAAT-AAGAAACAGGGGCCAATGAGATAGAAATAATGAAT--------CCTAAAT-----------------------GTTCAGGTTCGAGTTCCATAGATAA-TATAGTATAGATGGGATTCTCT------ATAATGATAGAGAAATG-----------AAAGACTTCCTTATGATTCTTATTTTATATACTTGATACTAC-TTGAATCTTTTTTTACCTACTTGATATTTTTAAAAAGGTTGGTTTAATTTCATTTTCAAATCCACTCATTGAATATTG-----AATGAGTAAAGGATTGAATTGGATTCGGTTGGATTGGATGGTACCAACGAAATTGAGTGCGAACTCCCGTTTCTTATTGAATTAACCGATCAACTTGAAATAGATCGATTCTTTACGAATCTACGGAAAATTTAGGTTATGACAATAAATCCAGTTTACTAATTGTGAAACGTTTCATTAATCGAATATATCAACAGAATCATTTGATTATTTCGGCTAATAGTAATAGTTCTAAACAAAATCAATTTCTTTGGCACAACAAAAATTTAGATCTGAAAATGATATCAGAGGGGTTTGCAGTCATTGTGGAAATTCCATTCTCGCTGCGATTAGTATCTTCCCTAGAAGGGAAAGAACTAGTAAAATCCCGTAATTTACGATCAATTCATTCAATATTTTCTTTTTTAGAGGACAAATTATCACATTTAAATTTTCTGTCAGATATACTAATACCCTACCCCATTCATCCGGAAATCTTAGTGCAAACCCTTCGCATCTGGGTAAAAGATGCCCCTTCTTTGCATTTATTGCGATTCTTTCTCTACGAGTATCATAATTGGAATAGTCTTATTACTCCAAAGAAATCCATTTCCACTTTTTCCAAAGAGAAT---CAAAGATTATTCTTGTTCCTATATAATTTTCATGTATATAAATGCGAATCCATATTTGTTTTTCTCCGTAAAAAATCTTCTCATTTACGATCAATGTCTTTTGGAGCCCTTCTTGAGCGAACACATTTCTATGG-AAAAAGAGAATATGTTGTAGTACTATCACCCTTATTCTACTAGAG-TTCTTGGGTCTATGTCAATTAAAGGACTAAAATAAAAAAAACATTACAAAGTCTTACCCATGCCCTGAAAATTTTTTGATCTTT-A-----AAAAAGAAGACTTTGTAAGTTTCATTAAGATTAAGAGTAATCATATGGATGGTAAATGATTCAGATTCAAATGGGAATTTCTTGCTCATAGATGTTC----------------------------------------------------------------------------------------------------------------------------AATTTGAGAAGGAGAACGATGACTAAATTGGAATCGCTAACGAG-----AAAAAAAAGAGTTAGGGAATTTCAGAGAAACCCTGGAAGTAAAAATGGGCAATCCTGAGCCAAATCCTATTTTCAGAAAACAAAGACGGGTTCAGAAAGCAAGAAAAGGGGATAGGTGCAGAGACTCAATGGAAGCTATTCTAACGAATGGAGTTGACCGCGTTGGTA---------GAATCGAATCCTTCTATCGAAACAAAGATGAGGGATAAATCTATATACGCGTGTATACGTCCTGAAATAGAATATCAAACGATTAATGACGAGTCGCGTCCATGTTGTATTTTTTATATGAAAAATGGAAAAATTCTTTGGAATTGATTCCAAAGAATCGAATATTCAGTGATTGAACGATTCATTCCACAGTTTGATAGATCTTTTGAAGAACTTATTAATCGGACGAGAATAAAGATAGAGTCCCGTTCTACAT----------GTCAATATTGACAACAATGAAACTTTATAGTAAGAGG--------------------------------------------------------------------------------------------------------------------------------------------------------------------------------------------------------------------------------------------------------------------------------------------------------------------------------------------------------------------------------------------------------------------------------------------------------------------------------------------------------------------------------------------------------------------------------------------------------------------------------------------------------------------------------------------------------------------------------------------------------------------------------------------------------------------------------------------------------------------------------------------------------------------------------------------------------------------------------------------------------------------------------------------------------------------------------------------------------------------------------------------------------------------------------------------------------------------------------------------------------------------------------------------------------------------------------------------------------------------------------------------------------------------------------------------------------------------------------------------------------------------------------------------------------------------------------------------------------------------------------------------------------------------------------------------------------------------------------------------------------------------------------------------------------------------------------------------------------------------------------------------------------------------------------------------------------------------------------------------------------------------------------------------------------------------------------------------------------------------------------------------------------------------------------------------------------------------------------------------------------------------------------------------------------------------------------------------------------------------------------------------------------------------------------------------------------------------------------------------------------------------------------------------------------------------------------------------------------------------------------------------------------------------------------------------------------------------------------------------------------------------------------------------------------------------------------------------------------------------------------------------------------------------------------------------------------------------------------------------------------------------------------------------------------------------------------------------------------------------------------------------------------------------------------------------------------------------------------------------------------------------------------------------------------------------------------------------------------------------------------------------------------------------------------------------------------------------------------------------------------------------------------------------------------------------------------------------------------------------------------------------------------------------------------------------------------------------------------------------------------------------------------------------------------------------------------------------------------------------------------------------------------------------------------------------------------------------------------------------"/>
                    <sequence id="seq_Hakea_pandanicarpa_subsp_crassifolia" taxon="Hakea_pandanicarpa_subsp_crassifolia" totalcount="4" value="GGTAGTTAAGGGTCGCGATACTGTTGGCCAGCAAATTAATGTGACTTGTGAGGTACAGCAATTATTAGGAAATAATCGAGTTAGAGCTGTAGCCATGAGTGCTACAGATGGCCTGATGAGGGGAATGGAAGTGATTGACACAGGAGCTCCTCTAAGTGTTCCAGTCGGTGGAGCAACTCTCGGACGAATTTTCAATGTTCTTGGAGAACCTGTTGATAATTTAGGTCCTGTAGATACCCGCACAACATCTCCTATTCATAGATCCGCGCCCGCCTTTATACAGTTAGATACCAAATTATCTATTTTTGAAACAGGAATTAAGGTAGTGGATCTTTTAGCTCCCTATCGCCGTGGAGGAAAAATCGGACTATTCGGGGGAGCTGGGGTGGGTAAAACAGTACTCATCATGGAATTGATCAACAACATTGCCAAAGCGCATGGCGGTGTATCTGTATTTGGCGGAGTAGGCGAACGTACTCGTGAAGGAAATGATCTTTACATGGAAATGAAAGAATCTGGGGTGATTAATGAACAAAATATTGC-----------------------------------------------------------------------------------------------------------------------------------------------------------------------------------------------------------------------------------------------------------------------------------------------------------------------------------------------------------------------------------------------------------------------------------------------------------------------------------------------------------------------------------------------------------------------------------------------------------------------------------------------------------------------------GCGCGATGGATGTGAAGAAGTAGGCCATTATCTCGGCAATAATGAGCCAAGCTCGTATTTGCAGTGAATCCTCCCGTCAAGTAGTCGTGCATTACGATAGGAACTCCCAATTCTCTGGCAAATACAGCCCTTTTGATCATTTCTTCACATGTACCTGCCGTAGCATTCAAGTAATGTCCTTTGATTTCACCCGTTTCGGCCTGTGCTTTATAAATTGCTTCGGCACAAAATAAGAAACGGTCTCTCCAACGCATAAATGGTTGGGAGTTGACGTTTTCATCATCCTTGGTAAAATCAAGTCCACCGCGAAGACATTCATAAACCGCTCTACCATAGTTCTTAGCAGATAACCCCAATTTTGGTTTAATAGTACATCCCAATAGGGGTCGACCATATTTGTTCAATTTATCCCTCTCAACTTGGATACCATGAGGCGGGCCTTGTCAGGGTCG----TCGGTTCCCGGGGT-GGGCTGCG--CGCGCACGACGTCCG-GACTAATGGC-ACAGTGG-CTTCTACCACCACTCGTCGTGACGCTCG-CCACACAGGGGGCCTTTGCCTTTGGGCCGGCCGCGCCCCT---AACG-GGACACGGGGGGCCAGACTCCGCTCCGCGC----ACCTG--CCGCCCCC-GGTGGGGGGCG-G-----GGGTGGGCGGGGGACGGGATGCGTGACGGCCAGGCGGGCGTGCCCTCGGC-GGATGGCCGAGGGCGCAACTTGGGTTCAAAGACTCGATGGTTCACGGGATTCTGCAATTCACACCAAGTATCGCATTTCGCTACGTTCTTCATCGATGCGAGAGCCGAGATATCCGTTGCCGAGAGTCG-TTCGTGAGATTCGGATGTTGGACGAGGCATATTAACTAACCAATTCGTTATTAGACCTTGTCATGGCACTTGAGTCTCCAAATACATTATTATTCTATACTCTTTCATATATATGGCGCAACCCAATCCTTGTTTTTCAAGCCTCTAATCCTTAC----------------------------TTTTTTTGAATCTAAATATCTAATATCTAAATAATAAGAAATTAACTCTTGACAGTAATATAT-------GTTGTATATGTAAATTTATGAAAATTCTAGATGTGAAAATATGCGGAATTCCTCCATGAAAGGGTA-TAAGATATAAGAATAGGCGGAAATCAATGTGCTTATGCTGAAAT-AAGAAACAGGGGCCAATGAGATAGAAATAATGAAT--------CATAAAT-----------------------GTTCAGGTTCGAGTTCCATAGATAATTATAGTATAGATGGGATTCTCT------ATAATGATAGAGAAATG-----------AAAGACTTCCTTATGATTCTTATTTTATGTACTTGATACTAC-TTGAATCTTTTTTTACCTACTTGATATTTTTAAAAAGGTTGGTTTAATTTCATTTTCAAATTCACTCATTGAATATTG-----AATGAGTAAAGGATTGAATTGGATTCAGTTGGATTGGATGGTACCAACGAAATTGAGTGCGAACTCCCGTTTCTTATTGAATTAACCGATCAACTTGAAATAGATCGATTCTTTACGAATCTACGGAAAATTTAGGTTATGACAATAAATCCAGTTTACTAATTGTGAAACGTTTCATTAATCGAATGTATCAACAGAATCATTTCATTATTTCGGCTAATAGTAATAGTTCTAAACAAAATCAATTTCTTTGGCACAACAAAAATTTAGATCTGAAAATGATATCAGAGGGGTTTGCAGTCATTGTGGAAATTCCATTCTCGCTGCGATTAGTATCTTCCATAGAAGGGAAAGAACTAGTAAAATCCCGTAATTTACGATCAATTCATTCAATATTTTCTTTTTTAGAGGACAAATTATCATATTTAAATTTTCTGTCAGATATACTAATACCCTACCCCATTCATCCGGAAATCTTAGTGCAAACCCTTCGCATCTGGGTAAAAGATGCCCCTTCTTTGCATTTATTGCGATTCTTTCTCTACGAGTATCATAATTGGAATAGTCTTATTACTCCAAAGAAATCCATTTCCACTTTTTCCAAAGAGAAT---CAAAGATTATTTGTGTTCCTATATAATTTTCATGTATATAAATGCGAATCCATATTTGTTTTTCTCCGTAAAAAATCTTCTCATTTACGATCAATGTCTTTTGGAGCCCTTCTTGAGCGAACACATTTCTATGG-AAAAAGAGAATATGTTGTAGTACTATCACCCTTATTCTACTAGAG-TTCTTGGGTCTATGTCAATTAAAGGACT------AAAAAAACATTACAAAGTCTTA-CCATGCCCTGAAAATTTTTTGATCTTT-A-----AAAAAGAAGACTTTGTAAGTTTCATTAAGATTAAGAGTAATCATATGGATGGTAAATGATTCAGATTCAAATGGGAATTTCTTGCTCATAGATGTTC----------------------------------------------------------------------------------------------------------------------------AATTTGAGAAGGAGAACGATGACTAAATTGGAATCGCTAACGAG----AAAAAAAAAGAGTTAGGGAATTTCAGAGAAACCCTGGAAGTAAAAATGGGCAATCCTGAGCCAAATCCTATTTTCAGAAAACAAAGACGGGTTCAGAAAGCAAGAAAAGGGGATAGGTGCAGAGACTCAATGGAGGCTATTCTAACGAATGGAGTTGACCGCGTTGGTA---------GAATCGAATCCTTCTATCGAAACAAAGATGAGGGATAAATCTATATACGTGTGTATACGTCCTGAAATAGAATATCAAACAATTAATGACGAGTCGCGCCCGTGTTGTATTTTTTATATGAAAAATGGAAAAATTATTTGGAATTGATTCCAAAGAATCGAATATTCAGTGATTGAACGATTCACTCCACAGTTTGATAGATCTTTTGAAGAACTTATTAATCGGACGAGAATAAAGATAGAGTCCCGTTCTACAT----------GTCAATATTGACAACAATGAAACTTTATAGTAAGAGG--------------------------------------------------------------------------------------------------------------------------------------------------------------------------------------------------------------------------------------------------------------------------------------------------------------------------------------------------------------------------------------------------------------------------------------------------------------------------------------------------------------------------------------------------------------------------------------------------------------------------------------------------------------------------------------------------------------------------------------------------------------------------------------------------------------------------------------------------------------------------------------------------------------------------------------------------------------------------------------------------------------------------------------------------------------------------------------------------------------------------------------------------------------------------------------------------------------------------------------------------------------------------------------------------------------------------------------------------------------------------------------------------------------------------------------------------------------------------------------------------------------------------------------------------------------------------------------------------------------------------------------------------------------------------------------------------------------------------------------------------------------------------------------------------------------------------------------------------------------------------------------------------------------------------------------------------------------------------------------------------------------------------------------------------------------------------------------------------------------------------------------------------------------------------------------------------------------------------------------------------------------------------------------------------------------------------------------------------------------------------------------------------------------------------------------------------------------------------------------------------------------------------------------------------------------------------------------------------------------------------------------------------------------------------------------------------------------------------------------------------------------------------------------------------------------------------------------------------------------------------------------------------------------------------------------------------------------------------------------------------------------------------------------------------------------------------------------------------------------------------------------------------------------------------------------------------------------------------------------------------------------------------------------------------------------------------------------------------------------------------------------------------------------------------------------------------------------------------------------------------------------------------------------------------------------------------------------------------------------------------------------------------------------------------------------------------------------------------------------------------------------------------------------------------------------------------------------------------------------------------------------------------------------------------------------------------------------------------------------------"/>
                    <sequence id="seq_Hakea_cygna_needlei" taxon="Hakea_cygna_needlei" totalcount="4" value="GGTAGTTAAGGGTCGAGATACTGTTGGCCAGCCAATTAATGTGACTTGTGAGGTACAGCAATTATTAGGAAATAATCGAGTTAGAGCTGTAGCCATGAGTGCTACAGATGGTCTGATGAGGGGAATGGAAGTGATTGACACGGGAGCTCCTCTAAGTGTTCCAGTCGGTGGAGCAACTCTCGGACGAATTTTCAATGTTCTTGGAGAACCTGTTGATAATTTAGGTCCTGTAGATACCCGCACAACATCTCCTATTCATAGATCCGCGCCCGCCTTTATACAGTTAGATACCAAATTATCTATTTTTGAAACAGGAATTAAGGTAGTGGATCTTTTAGCTCCCTATCGCCGTGGAGGAAAAATCGGACTATTCGGGGGAGCTGGGGTGGGTAAAACAGTACTCATCATGGAATTGATCAACAACATTGCCAAAGCGCATGGTGGTGTATCTGTATTTGGCGGAGTAGGCGAACGTACTCGTGAAGGAAATGATCTTTACATGGAAATGAAAGAATCTGGAGTGATTAATGAACAAAATATTGCGCAGTGTAATAAAGCATCAATTGAATACTGATTCGTCCATAACCATAATTAGATGAATCTAGTTCATAGGAAA--AAAATAAAATAAAGAGCTTCGGGTCAATAAAGACTGAGGAGATTGACTCAGGAACAAATTTA-TTAGGAGCTCCATTGCAAAATTT-GGGCCTAGCCATTAATAAAGAAGCGATGGGAACGACGAAACCTGTGACTGCAAAAGATTCTATTGAAAACGAATCCTAATGATTCATTGGGTGGGATGGCGGAACGAACCAGGAACCAATTCATTTATTCTGAGAGGTCGTGGGATGG--------------CCCTACGAATGAAACAGATATTGAAAGAGTAGATATTCGCCCGCGAAAGCCTTCTTATTGGATTGCAAAAATTTCGTTGATTCGATAAAGGGAAAAAGAAAGATTCGTTCTAAAACATTCTCT-AAAAAAAGAAAAGAAATTGTCCAGTTGTATATAC--AAACAAGATTCAAAAATTCCTACATG--------ACAGATTCAATCTCAAAAAACCCTACGATTCAGTTTCTTATTCAT-------------TAAAT-------AATAAAATAGATGTATATCTGTA-----ATATTATTGAATCGTTTCATTCGCGAGGAGCTGGATGGCGCGATGGATGTGAAGAAGTAGGCCATTATCTCGGCAATAATGAGCCAAGCTCGTATTTGCAGTGAATCCCCCCGTCAAGTAGTCGTGCATTACGATAGGAACTCCCAATTCTCTGGCAAATACAGCCCTTTTGATCATTTCTTCACATGTACCTGCCGTAGCATTCAAGTAATGTCCTTTGATTTCACCCGTTTCGGTCTGTGCTTTATAAATTGCTTCGGCACAAAATAAGAAACGGTCTCTCCAACGCATAAATGGTTGGGAGTTGACGTTTTCATCATCCTTGGTAAAATCAAGTCCACCGCGAAGACATTCATAAACCGCTCTACCATAGTTCTTAGCAGATAACCCCAATTTTGGTTTAATAGTACATCCCAATAGGGGTCGACCATATTTGTTCAATTTATCCCTCTCAACTTGGATACCATGAGGCGGGCCTT---------------------------------------------------------------------------------------------------------------------------------------------------------------------------------------------------------------------------------------------------------------------------------------------------------------------------------------------------------------------------------------------------------------------------------------------TATTAACTAACCAATTCGTTATTAGACCTTGTCATGGTATTTGAGTCTCCAAATACATTATTATTCTATACTCTTTCATATATATGGCGCAACCCAATCCTTGTTTTTCAAGCCTCTAATCCTTAC----------------------------TTTTTTTTAATCTAAATATCGAATATCTAAATAATAAGAAATTAACTCTTGACAGTAATATAT-------GTTGTATATGTAAATTTATGAAAATTATAGATGTGAAAATATGCGGAATTCCTCCATGAAAGGGTA-TAAGATATAAGAATAGGCGGAAATCAATGTGCTTATGCTGAAAT-AAGAAACAGGGGCCAATGAGATAGAAATAATGAAT--------AATAAAT-----------------------GTTCAGGTTCGAGTTCCATAGATAA-TATAGTATAGATGGGATTCTCTATAATGATAATGATAGAGAAATG-----------AAAGACTTCCTTATGATTCTTATTTTATGTACTTGATACTAC-TTGAATCTTTTTTTACCTACTTGATATTTTTAAAAAGGTTGGTTGAATTTCATTTTCAAATTCACTCATTC------------AATGAGTAAAGGATTGAATTAGATTCGGTTGGATTGGATGGTACCAACGAAATTGAGTGCGAACTCCCGTTTCTTATTGAATTAACCAATCAACTTG----------------------------------------------------------------------------------------------------------------------------------------------------------------------------------------------------------------------------------------------------------------------------------------------------------------------------------------------------------------------------------------------------------------------------------------------------------------------------------------------------------------------------------------------------------------------------------------------------------------------------------------------------------------------------------------------------ATCACCCTTATTCTACTAGAG-TTCTTGGGTCTATGTCAATTAAAGGACT-------AAAAAATATTACAAAGTCTTACCCATGCCCTGAAAATTTTTGGATCTTT-A-----AAAAAGAAGACTTTGTAAGTTTCATTAAGATTAAGAGTAATCTTATGGATGGTAAATGATTCAGATTCAAATGGGAATTTCTTGCTCATAGATGTTCATTCATACGTATATCTT-ATATATCACATACCACAAGACTTGTGGTAAGAGAGAAAGATTTTTGCTCGGATTTGTTTGTG----------------ATAGTAGTGTGAGTGAGAAACATAACTCAATTTGAGAAGGAGAACGATGACTAAATTGGAATCGCTAACGAG-AAAAAAAAAAAAAAGTTAGGGAATTTCAGAGAAACCCTGGAAGTAAAAATGGGCAATCCTGAGCCAAATCCTATTTTCAGAAAACAAAGACGGGTTCAGAAAGCAAGAAAAGGGGATAGGTGCAGAGACTCAATGGAGGCTATTCTAACGAATGGAGTTGACCGCGTTGGTA---------GAATCGAATCCTTCTATCGAAACAAAGATGAGGGATAAATCTATATACGTGTGTATACGTCCTGAAATAGAATATCAAACGATTAATAACGAGTCGCGTCCGTGTTGTATTTTTTATATGAAAAATGGAAAAATTATTTGGAATTGATTCCAAAGAATCGAATATTCAGTGATTGAACGATTCACTCCACAGTTTGATAGATCTTTTGAAGAACTTATTAATCGGACGAGAATAAAGATAGAGTCCCGTTCTACAT----------GTCAATATTGACAACAATGAAACTTTATAGTAAGAGG--------------------------------------------------------------------------------------------------------------------------------------------------------------------------------------------------------------------------------------------------------------------------------------------------------------------------------------------------------------------------------------------------------------------------------------------------------------------------------------------------------------------------------------------------------------------------------------------------------------------------------------------------------------------------------------------------------------------------------------------------------------------------------------------------------------------------------------------------------------------------------------------------------------------------------------------------------------------------------------------------------------------------------------------------------------------------------------------------------------------------------------------------------------------------------------------------------------------------------------------------------------------------------------------------------------------------------------------------------------------------------------------------------------------------------------------------------------------------------------------------------------------------------------------------------------------------------------------------------------------------------------------------------------------------------------------------------------------------------------------------------------------------------------------------------------------------------------------------------------------------------------------------------------------------------------------------------------------------------------------------------------------------------------------------------------------------------------------------------------------------------------------------------------------------------------------------------------------------------------------------------------------------------------------------------------------------------------------------------------------------------------------------------------------------------------------------------------------------------------------------------------------------------------------------------------------------------------------------------------------------------------------------------------------------------------------------------------------------------------------------------------------------------------------------------------------------------------------------------------------------------------------------------------------------------------------------------------------------------------------------------------------------------------------------------------------------------------------------------------------------------------------------------------------------------------------------------------------------------------------------------------------------------------------------------------------------------------------------------------------------------------------------------------------------------------------------------------------------------------------------------------------------------------------------------------------------------------------------------------------------------------------------------------------------------------------------------------------------------------------------------------------------------------------------------------------------------------------------------------------------------------------------------------------------------------------------------------------------------------------"/>
                    <sequence id="seq_Hakea_ceratophylla" taxon="Hakea_ceratophylla" totalcount="4" value="GGTAGTTAAGGGTCGAGATACTGTCGGCCAGCAAATTAATGTGACTTGTGAGGTACAGCAATTATTAGGAAATCATCGAGTTAGAGCTGTATCCATGAGTGCTACAGATGGCCTGATGAGGGGAATGGAAGTGATTGACACAGGAGCTCCTCTAAGTGTTCCAGTCGGTGGAGCAACTCTCGGACGAATTTTCAATGTTCTTGGAGAACCTGTTGATAATTTAGGTCCTGTAGATACCCGCACAACATCTCCTATTCATAGATCCGCGCCCGCCTTTATACAGTTAGATACCAAATTATCTATTTTTGAAACAGGAATTAAGGTAGTGGATCTTTTAGCTCCCTATCGCCGTGGAGGAAAAATCGGACTATTCGGGGGAGCTGGGGTGGGTAAAACAGTACTCATCATGGAATTGATCAACAACATTGCCAAAGCGCATGGCGGTGTATCTGTATTTGGCGGAGTAAGCGAACGTACTCGTGAAGGAAATGATCTTTACATGAAAATGAAAGAATCTGGAGTGATTAATGAACAAAATATTGCGCAGTGTAATAAAGCATCAATTCAATATTGATTCGTCCATAACCATAATTAGATGAATCTAGTTCATAGGAAA-------AAAATAAAGAGCCTCGGGTCAATAAAGACTGAGGAGAGTGACTCAGGAACAAATTTA-TTAGGAGCTCCATTGCAAAATTC-GGGCCTAGCCATTAATAAAGAAGCGGTGGGAACGACGAAACCTGTGACTGCAAAAGATTCTATTGAAAACGAATCATAATGATTCATTGGGTGGGATGGCGGAACGAACCAGGAACCAATTCATTTATTCTGAGAGGTCATGGGCTGGCCCTACGAATGAAACCCTACGAATGAAACAGATATTGAAAGAGTAGATATTCGCCCGCGAAAGCCTTCTTATTGGATTGCAAAAATTTCGTCGATTCGATAAAGGGAAAAAGAAAGATTCGTTCTAAAACATTCTAT-AAAAAAAGAAAAGAAATTGTCCAGTTGTATATAC--AAACAAGATTCAAAAATTCCTACATG--------ACAGATTCAATCTC-AAAAACCCTACGATTCAGTTTCTTATTCAT-------------TAAAT-------AATAAAATAGATGTATATCTGTA-----ATATTATTGAATCGTTTCATTCGCGAGGAGCTGGATGGCGCGATGGATGTGAAGAAGTAGGCCATTATCTCGGCAATAATGAGCCAAGCTCGTATTTGCAGTGAATCCTCCCGTCAAGTAGTCGTGCATTACGATAGGAACTCCCAATTCTCTGGCAAATACAGCCCTTTTGATCATTTCTTCACATGTACCTGCCGTAGCATTCAAGTAATGTCCTTTGATTTCACCCGTTTCGGCCTGTGCTTTATAAATTGCTTCGGCACAAAATAAGAAACGGTCTCTCCAACGCATAAATGGTTGGGAGTTGACGTTTTCATCATCCTTGGTAAAATCAAGTCCACCGCGAAGACATTCATAAACCGCTCTACCATAGTTCTTAGCAGATAACCCCAATTTTGGTTTAATAGTACATCCCAATAGGGGTCGACCATATTTGTTCAATTTATCCCTCTCAACTTGGATACCATGAGGCGGGCCTT---------------------------------------------------------------------------------------------------------------------------------------------------------------------------------------------------------------------------------------------------------------------------------------------------------------------------------------------------------------------------------------------------------------------------------------------TATTAACTAACCAATTCGTTATTAGACCTTGTCATGGTATTTGAGTCTCCAAATACATTATTATTCTATACTCTTTCATATATATGGCGCAACCCAATCCTTGTTTTTCAAGCCTCTAATCCTTAC----------------------------TTTTTTTGAATCTAAATATCTAATATCTAAATAATAAGAAATTAACTCTTGACAGTAATATAT-------GTTGTATATGTAAATTTATGAAAATTCTAGATGTGAAAATATGCGGAATTCCTCCATGAAAGGGTA-TAAGATATAAGAATAGGAGGAAATCAATATGCTTATGCTGAAAT-AAGAAACAGGGGCCAATGAGATAGAAATAATGAAT--------CATAAAT-----------------------GTTCAGGTTCGAGTTCCATAGATAA-TATAGTATAGATGGGATTCTCT------ATAATGATAGAGAAATG-----------AAAGACTTCCTTATGATTCTTATTTTATGTACTTGATACTAC-TTGAATCTTTTTTTACCTACTTGATATTTTTAAAAAGGTTGGTTTAATTTCATTTTCAAATTTACTCATTGAATATTG-----AATGAGTAAAGGATTGAATTGGATTCGGTTGGATTGGATGGTACCAACGAAATTGAGTGCGAACTCCCGTTTCTTATTGAATTAACCGATCAACTTG----------------------------------------------------------------------------------------------------------------------------------------------------------------------------------------------------------------------------------------------------------------------------------------------------------------------------------------------------------------------------------------------------------------------------------------------------------------------------------------------------------------------------------------------------------------------------------------------------------------------------------------------------------------------------------------------------ATCACCCTTATTCTACTAGAG-TTCTTGGGTCTATGTCAATTAAAGGACT-------AAAAAACATTACAAAGTCTTACCCATGCCCTGAAAATTTTTGGATCTTT-A-----AAAAAGAAGACTTTTTAAGTTTCATTAAGATTAAGAGTAATCTTATGGATGGTAAATGATTCAGATTCAAATGGGAATTTCTTGCTCATAGATGTTCATTCATACGTATATCTT-ATATATCACATACCACAAGACTTGTGGTAAGAGAGAAAGATTTTTGCTCGGATTTGTTTGTG----------------ATAGTAATGTGAGTGAGAAACATAACTCAATTTGAGAAGGAGAACGATGACTAAATTGGAATCGCTAACGAG---AAAAAAAAAAGAGTTAGGGAATTTCAGAGAAACCCTGGAAGTAAAAACGGGCAATCCTGAGCCAAATCCTATTTTCAGAAAACAAAGACGGGTTCAGAAAGCAAGAAAAGGGGATAGGTGCAGAGACTCAATGGAGGCTATTCTAACGAATGGAGTTGACCGCGTTGGTA---------GAATCGAATCCTTCTATCGAAACAAAGATGAGGGATAAATCTATATACGTGTGTATACGTCCTGAAATAGAATATCAAACGATTAATAACGAGTCGCGTCCGTGTTGTATTTTTTATATGAAAAATGGAAAAATTCTTTGGAATTGATTCCAAAGAATCGAATATTCAGTGATTGAACGATTCACTCCACAGTTTGATAGATCTTTTGAAGAACTTATTAATCGGACGAGAATAAAGATAGAGTCCCGTTCTACAT----------GTCAATATTGACAACAATGAAACTTTATAGTAAGAGG--------------------------------------------------------------------------------------------------------------------------------------------------------------------------------------------------------------------------------------------------------------------------------------------------------------------------------------------------------------------------------------------------------------------------------------------------------------------------------------------------------------------------------------------------------------------------------------------------------------------------------------------------------------------------------------------------------------------------------------------------------------------------------------------------------------------------------------------------------------------------------------------------------------------------------------------------------------------------------------------------------------------------------------------------------------------------------------------------------------------------------------------------------------------------------------------------------------------------------------------------------------------------------------------------------------------------------------------------------------------------------------------------------------------------------------------------------------------------------------------------------------------------------------------------------------------------------------------------------------------------------------------------------------------------------------------------------------------------------------------------------------------------------------------------------------------------------------------------------------------------------------------------------------------------------------------------------------------------------------------------------------------------------------------------------------------------------------------------------------------------------------------------------------------------------------------------------------------------------------------------------------------------------------------------------------------------------------------------------------------------------------------------------------------------------------------------------------------------------------------------------------------------------------------------------------------------------------------------------------------------------------------------------------------------------------------------------------------------------------------------------------------------------------------------------------------------------------------------------------------------------------------------------------------------------------------------------------------------------------------------------------------------------------------------------------------------------------------------------------------------------------------------------------------------------------------------------------------------------------------------------------------------------------------------------------------------------------------------------------------------------------------------------------------------------------------------------------------------------------------------------------------------------------------------------------------------------------------------------------------------------------------------------------------------------------------------------------------------------------------------------------------------------------------------------------------------------------------------------------------------------------------------------------------------------------------------------------------------------------------"/>
                    <sequence id="seq_Hakea_denticulata" taxon="Hakea_denticulata" totalcount="4" value="------------------------------------------------------------------------------------------------------------------------------------------------------------------------------------------------------------------------------------------------------------------------------------------------------------------------------------------------------------------------------------------------------------------------------------------------------------------------------------------------------------------------------------------------------------------------------------------------------------------------------------------------------------------------------------------------------------------------------------------------------------------------------------------------------------------------------------------------------------------------------------------------------------------------------------------------------------------------------------------------------------------------------------------------------------------------------------------------------------------------------------------------------------------------------------------------------------------------------------------------------------------------------------------------------------------------------------------------------------------------------------------------------------------------------------------------------------------------------------------------------------------------------------------------------------------------------------------------------------------------------------------------------------------------------------------------------GTCAGGGTCG----TCGGTCCCCGGGGC-GGGCGAAG--CGTGCACGACGTCCG-GACTAATGGC-ACAGTGG-CTTCTACCACCACTCGTCGTGACGATCG-CCACACAGGGGGCCTTTGCCTTTGGGCCGGCCGCGCCCCT---AGCG-GGACACGGGGGGCCAGACTCCGCTCCGCGC----ACTTC--CCGCCTTG-----GAGGGCG-G-----GGGTGGGCGGGCGACGCGATGCGTGACGCCCAGGCAGGCGTGCCCTCGGC-CGATGGCCTAGGGCGCAACTTGCGTTCAAAGACTCGATGGTTCACGGGATTCTGCAATTCACACCAAGTATCGCATTTCGCTACGTTCTTCATCGATGCGAGAGCCTAGATATCCGTTGCCGAGAGTCG-TTCGTGAGATTCGGATGTTGGACGAGGCA----------------------------------------------------------------------------------------------------------------------------------------------------------------------------------------------------------------------------------------------------------------------------------------------------------------------------------------------------------------------------------------------------------------------------------------------------------------------------------------------------------------------------------------------------------------------------------------------------------------------------------------------------------------------------------------------------------------------------------------------------------------------------------------------------------------------------------------------------------------------------------------------------------------------------------------------------------------------------------------------------------------------------------------------------------------------------------------------------------------------------------------------------------------------------------------------------------------------------------------------------------------------------------------------------------------------------------------------------------------------------------------------------------------------------------------------ATCACCCTTATTCTACTAGAG-TTCTTGGGTCTATGTCAATTAAAGGACTAAAATAAAAAAAACATTACAAAGTCTTACCCATGCCCTGAAAATTTTTTGATTTTT-A-----AAAAAGAAGACTTTGTAAGTTTCATTAAGATTAAGAGTAATCATATGGATGGTAAATGATTCCGATTCAAATGGGAATTTCTTGCTCATAGATGTTC----------------------------------------------------------------------------------------------------------------------------AATTTGAGAAGGAGAACGATGACTAAATTGGAATCGCTAACGAG---AAAAAAAAAAGAGTTAGGGAAT------------------------------------------------------------------------------------------------------------------------------------------------------------------------------------------------------------------------------------------------------------------------------------------------------------------------------------------------------------------------------------------------------------------------------------------------------------------------------------------------------------------------------------------------------------------------------------------------------------------------------------------------------------------------------------------------------------------------------------------------------------------------------------------------------------------------------------------------------------------------------------------------------------------------------------------------------------------------------------------------------------------------------------------------------------------------------------------------------------------------------------------------------------------------------------------------------------------------------------------------------------------------------------------------------------------------------------------------------------------------------------------------------------------------------------------------------------------------------------------------------------------------------------------------------------------------------------------------------------------------------------------------------------------------------------------------------------------------------------------------------------------------------------------------------------------------------------------------------------------------------------------------------------------------------------------------------------------------------------------------------------------------------------------------------------------------------------------------------------------------------------------------------------------------------------------------------------------------------------------------------------------------------------------------------------------------------------------------------------------------------------------------------------------------------------------------------------------------------------------------------------------------------------------------------------------------------------------------------------------------------------------------------------------------------------------------------------------------------------------------------------------------------------------------------------------------------------------------------------------------------------------------------------------------------------------------------------------------------------------------------------------------------------------------------------------------------------------------------------------------------------------------------------------------------------------------------------------------------------------------------------------------------------------------------------------------------------------------------------------------------------------------------------------------------------------------------------------------------------------------------------------------------------------------------------------------------------------------------------------------------------------------------------------------------------------------------------------------------------------------------------------------------------------------------------------------------------------------------------------------------------------------------------------------------------------------------------------------------------------------------------------------------------------------------------------------------------------------------------------------------------------------------------------------------------------------------------------------------------------------------------------------------------------------------------------------------------------------------------------------------------------------------------------------------------------------------------------------"/>
                    <sequence id="seq_Hakea_smilacifolia" taxon="Hakea_smilacifolia" totalcount="4" value="GGTAGTTAAGGGTCGAGATACTGTCGGCCAGCCAATTAATGTGACTTGTGAGGTACAGCAATTATTAGGAAATAATCGAGTTAGAGCTGTAGCCATGAGTGCTACAGATGGTCTGATGAGGGGAATGGAAGTGATTGACACGGAAGCTCCTCTAAGTGTTCCAGTCGGTGGAGCAACTCTCGGACGAATTTTCAATGTTCTTGGAGAACCTGTTGATAATTTAGGTCCTGTAGATACCCGCACAACATCTCCTATTCATAGATCCGCGCCCGCCTTTATACAATTAGATACCAAATTATCTATTTTTGAAACAGGAATTAAGGTAGTGGATCTTTTAGCTCCCTATCGCCGTGGAGGAAAAATCGGACTATTCGGGGGAGCTGGGGTGGGTAAAACAGTACTCATCATGGAATTGATCAACAACATTGCCAAAGCGCATGGTGGTGTATCTGTATTTGGCGGAGTAGGCGAACGTACTCGTGAAGGAAATGATCTTTACATGGAAATGAAAGAATCTGGAGTGATTAATGAACAAAATATTGCGCAGTGTAATAAAGCATCAATTGAATACTGATTCGTCCATAACCATAATTAGATGAATCTAGTTCATAGGAAA--AAAATAAAATAAAGAGCTTCGGGTCAATAAAGACTGAGGAGATTGACTCAAGAACAAATTTC-TTAGGAGCTCCATTGCAAAATTC-GGGCCTAGCCATTAATAAAGAAGCGATGGGAACGACGAAACCTGTGACTGCAAAAGATTCTATTGAAAACGAATCCTAATGATTCATTGGGTGGGATGGCGGAACGAACCAGGAACCAATTCATTTATTCTGAGAGGTCGTGGGATGG--------------CCCTACGAATGAAACAGATATTGAAAGAGTAGATATTCGCCCGCGAAAGCCTTCTTATTGGCTTGCAAAAATTTCGTTGATTCAATAAAGGGAAAAAGAAAGATTCGTTCTAAAACATTCTCT-AAAAAAAGAAAAGAAATTGTCCAGTTGTATATAC--AAACAAGATTCAAAAATTCCTACATG--------ACAGATTCAATCTCAAAAAACCCTACGATTCAGTTTCTTATTCAT-------------TAAAT-------AATAAAATAGATGTATATCTGTA-----AGATTATTGAATCGTTTCATTCGCGAGGAGCTGGATGGCGCGATGGATGTGAAGAAGTAGGCCATTATCTCGGCAATAATGAGCCAAGCTCGTATTTGCAGTGAATCCCCCCGTCAAGTAGTCGTGCATTACGATAGGAACTCCCAATTCTCTGGCAAATACAGCCCTTTTGATCATTTCTTCACATGTACCTGCCGTAGCATTCAAGTAATGTCCTTTGATTTCACCCGTTTCGGCCTGTGCTTTATAAATTGCTTCGGCACAAAATAAGAAACGGTCTCTCCAACGCATAAATGGTTGGGAGTTGACGTTTTCATCATCCTTGGTAAAATCAAGTCCACCGCGAAGACATTCATAAACCGCTCTACCATAGTTCTTAGCAGATAACCCCAATTTTGGTTTAATAGTACATCCCAATAGGGGTCGACCATATTTGTTCAATTTATCCCTCTCAACTTGGATACCATGAGGCGGGCCTTGTCAGGGTCG----TCGGTTCCCGGGGT-GGGCGGCG--CGTGCACGACGTCCG-GACTAATGGC-ACAGTGG-CTTCTACCACCACTCGTCGTGACGCTCG-CCACACAGGGGGCCTTTGCCTTTGGGCCGGCCGCGCCCCT---AACG-GGACACGGGGGGCCAGACTCCGCTCCGCGC----ACCTC--CCGCCCCG-----GAGGGCG-G-----GGGTGGGCGGGCGACGCGATGCGTGACGCCCAGGCAGGCGTGCCCTCGGCCCGATGGCCTAGGGCGCAACTTGCGTTCAAAGACTCGATGGTTCACGGGATTCTGCAATTCACACCAAGTATCGCATTTCGCTACGTTCTTCATCGATGCGAGAGCCGAGATATCCGTTGCCGAGAGTCG-TTCATGAGATTCGGATGTTGGACGAGGCATATTAACTAACCAATTCGTTATTAGACCTTGTCATGGTATTTGAGTCTCCAAATACATTATTATTCTATACTCTTTCATATATATGGCGCAACCCAATCCTTGTTTTTCAAGCCTCTAATCCTTAC----------------------------TTTTTTTTAATCTAAATATCGAATATCTAAATAATAAGAAATTAACTCTTGACAGTAATATAT-------GTTGTATATGTAAATTTATGAAAATTATAGATGTGAAAATATGCGGAATTCCTCCATGAAAGGGTA-TAAGATATAAGAATAGGCGGAAATCAATGTGCTTATGCTGAAAT-AAGAAACAGGGGCCAATGAGATAGAAATAATGAAT--------CATAAAT-----------------------GTTCAGGTTCGAGTTCCATAGATAA-TATAGTATAGATGGGATTCTCTATAATGATAATGATAGAGAAATG-----------AAAGACTTCCTTATGATTCTTATTTTATGTACTTGATACTAC-TTGAATCTTTTTTTACCTACTTGATATTTTTAAAAAGGTTGGTTGAATTTCATTTTCAAATTCACTCATTGAATATTG-----AATGAGTAAAGGATTGAATTAGATTCGGTTGGATTGGATGGTACCAACGAAATTGAGTGCGAACTCCCGTTTCTTATTGAATTAACCGATCAACTTG----------------------------------------------------------------------------------------------------------------------------------------------------------------------------------------------------------------------------------------------------------------------------------------------------------------------------------------------------------------------------------------------------------------------------------------------------------------------------------------------------------------------------------------------------------------------------------------------------------------------------------------------------------------------------------------------------ATCACCCTTATTTTACTAGAG-TTTTTGGGTTTATGTCAATTAAAGGACT-------AAAAAACATTACAAAGTTTTACCCATGCCCTGAAAATTTTTGGATTTTT-ACTTTTAAAAAGAAGACTTTGTAAGTTTCATTAAGATTAAGAGTAATTTTATGGATGGTAAATGATTCAGATTCAAATGGGAATTTTTTGCTCATAGATGTTCATTCATACGTATATTTT-ATATATCACATACCACAAGACTTGTGGTAAGAGAGAAAGATTTTTGCTTGGATTTGTTTGTG----------------ATAGTAGTGTGAGTGAGAAACATAACTCAATTTGAGAAGGAGAACGATGACGAAATTGGAATCGCTAACGAG-AAAAAAAAAAAAGAGT--------TTCAGAGAAACCCTGGAAGTAAAAATGGGCAATCCTGAGCCAAATCCTATTTTCAGAAAACAAAGACGGGTTCAGAAAGCAAGAAAAGGGGATAGGTGCAGAGACTCAATGGAGGCTATTCTAACGAATGGAGTTGACCGCGTTGGTA---------GAATCGAATCCTTCTATCGAAACAAAGATGAGGGATAAATCTATATACGTGTGTATACGTCCTGAAATAGAATATCAAACGATTAATAACGAGTCGCGTCCGTGTTGTATTTTTTATATGAAAAATGGAAAAATTATTTGGAATTGATTCCAAAGAATCGAATATTCAGTGATTGAACGATTCACTCCACAGTTTGATAGATCTTTTGAAGAACTTATTAATCGGACGAGAATAAAGATAGAGTCCCGTTCTACAT----------GTCAATATTGACAACAATGAAACTTTATAGTAAGAGG--------------------------------------------------------------------------------------------------------------------------------------------------------------------------------------------------------------------------------------------------------------------------------------------------------------------------------------------------------------------------------------------------------------------------------------------------------------------------------------------------------------------------------------------------------------------------------------------------------------------------------------------------------------------------------------------------------------------------------------------------------------------------------------------------------------------------------------------------------------------------------------------------------------------------------------------------------------------------------------------------------------------------------------------------------------------------------------------------------------------------------------------------------------------------------------------------------------------------------------------------------------------------------------------------------------------------------------------------------------------------------------------------------------------------------------------------------------------------------------------------------------------------------------------------------------------------------------------------------------------------------------------------------------------------------------------------------------------------------------------------------------------------------------------------------------------------------------------------------------------------------------------------------------------------------------------------------------------------------------------------------------------------------------------------------------------------------------------------------------------------------------------------------------------------------------------------------------------------------------------------------------------------------------------------------------------------------------------------------------------------------------------------------------------------------------------------------------------------------------------------------------------------------------------------------------------------------------------------------------------------------------------------------------------------------------------------------------------------------------------------------------------------------------------------------------------------------------------------------------------------------------------------------------------------------------------------------------------------------------------------------------------------------------------------------------------------------------------------------------------------------------------------------------------------------------------------------------------------------------------------------------------------------------------------------------------------------------------------------------------------------------------------------------------------------------------------------------------------------------------------------------------------------------------------------------------------------------------------------------------------------------------------------------------------------------------------------------------------------------------------------------------------------------------------------------------------------------------------------------------------------------------------------------------------------------------------------------------------------------------"/>
                    <sequence id="seq_Hakea_spathulata" taxon="Hakea_spathulata" totalcount="4" value="---------------------------------------------------------------------------------------------------------------------------------------------------------------------------------------------------------------------------------------------------------------------------------------------------------------------------------------------------------------------------------------------------------------------------------------------------------------------------------------------------------------------------------------------------------------GCAGTGTAATAAAGCATCAATTCAATACTGATTCGTCCATAACCATAATTAGATGAATCTAGTTCATAGGAAA-------AAAATAAAGAGCCTCGGGTCAATAAAGACTGAGGAGATTGACTCAGGAACAAATTTT-TTAGGAGCTCCATTGCAAAATTC-GGGCCTAGCCATTAATAAAGAAGCGATGGGAACGACGAAACCTGTGACTGCAAAAGATTCTATTGAAAACGAATCCTAATGATTCATTGGGTGGGATGGCGGAACGAACCAGGAACCAATTCATTTATTCTGAGAGGTCGTGGGCTGGCCCTACGAATGAAACCCTACGAATGAAACAGATATTGAAAGAGTAGATATTCGCCCGCGAAAGCCTTCTTATTGGATTGCAAAAATTTCGTCGATTCGATAAAGGGAAAAAGAAAGATTCGTTCTAAAACATTCTCT-AAAAAAAGAAAAGAAATTGTCCAGTTGTATATAC--AAACAAGATTCAAAAATTCCTACATG--------ACGGATTCAATCTCAAAAAACCGTACGATTCAGTTTCTTATTCAT-------------TCAAT-------AATAAAATAGATGTATATCTGTA-----ATATTATTGAATCGTTTCATTCGCGAGGAGCTGGATGGCGCGATGGATGTGAAGAAGTAGGCCATTATCTCGGCAATAATGAGCCAAGCTCGTATTTGCAGTGAATCCCCCCGTCAAGTAGTCGTGCATTACGATAGGAACTCCCAATTCTCTGGCAAATACAGCCCTTTTGATCATTTCTTCACATGTACCTGCCGTAGCATTCAAGTAATGTCCTTTGATTTCACCCGTTTCGGCCTGTGCTTTATAAATTGCTTCGGCACAAAATAAGAAACGGTCTCTCCAACGCATAAATGGTTGGGAGTTGACGTTTTCATCATCCTTGGTAAAATCAAGTCCACCGCGAAGACATTCATAAACCGCTCTACCATAGTTCTTAGCAGATAACCCCAATTTTGGTTTAATAGTACATCCCAATAGGGGTCTACCATATTTGTTCAATTTATCCCTCTCAACTTGGATACCATGAGGCGGGCCTTGTCAGGGTCG----TCGGTTCCCGGGGT-GGGCGAAG--CGTGCACGACGTCCG-GACTAATGGC-ACAGTGG-CTTCTACCACCACTCGTCGTGACGATCG-CCACACAGGGGGCCTTTGCCTTTGGGCCGGCCGCGCCCCT---AGCG-GGACACGGGGGGCCAGACTCCGCTCCGCGC----ACTTC--CCGCCTTG-----GAGGGCG-G-----GGGTGGGCGGGCGACGCGATGCGTGACGCCCAGGCAGGCGTGCCCTCGGC-CGATGGCCTAGGGCGCAACTTGCGTTCAAAGACTCGATGGTTCACGGGATTCTGCAATTCACACCAAGTATCGCATTTCGCTACGTTCTTCATCGATGCGAGAGCCTAGATATCCGTTGCCGAGAGTCG-TTCGTGAGATTCGGATGTTGGACGAGGCATATTAACTAACCAATTCGTTATTAGACCTTGTCATGGCCTTTGAGTCTCCAAATACATTATTATTCTATACTCTTTCATATCTATGGCGCAACCCAATCCTTGTTTTTCAAGCCTCTAATCCTTAC----------------------------TTTTTTTGA---------------ATCTAAATAATAAGAAATTAACTCTTGACAGTAATATAT-------GTTGTATATGTAAATTTATGAAAATTATAGATGTGAAAATATGCGGAATTCCTCCATGAAAGGGTA-TAAGATATAAGAATAGGCGGAAATCAATGTGCTTATGCTGAAAT-AAGAAACAGGGGCCAATGAGATAGAAATAATGAAT--------CATAAAT-----------------------GTTCAGGTTCGAGTTCCATAGATAA-TATAGTATAGATGGGATTCTCT------ATAATGATAGAGAAATG-----------AAAGACTTCCTTATGATTCTTATTTTATATACTTGATACTAC-TTGAATCTTTTTTTACCTACTTGATATTTTTAAAAAGGTTGGTTTAATTTCATTTTCAAATTCACTCATTGAATATTG-----AATGAGTAAAGGATTGAATTGGATTCGGTTGGATTGGATGGTACCAACGAAATTGATTGCGAACTCCCGTTTCTTATTGAATTAACCGATCAACTTG----------------------------------------------------------------------------------------------------------------------------------------------------------------------------------------------------------------------------------------------------------------------------------------------------------------------------------------------------------------------------------------------------------------------------------------------------------------------------------------------------------------------------------------------------------------------------------------------------------------------------------------------------------------------------------------------------ATCACCCTTATTCTACTAGAG-TTCTTGGGTCTATGTCAATTAAAGGACTAAAAT-AAAAAAACATTACAAAGTCTGACCCATGCCCTGAAAATTTTTTGATCTTT-A-----AAAAAGAAGACTTTGTAAGTTTCATTAAGATTAAGAGTAATCATATGGATGGTAAATGATTCAGATTCAAATGGGAATTTCTTGCTCATAGATGTTC----------------------------------------------------------------------------------------------------------------------------AATTTGAGAAGGAGAACGATGACTAAATTGGAATCGCTAACGAG---AAAAAAAAAAGAGTTAGGGAAT------------------------------------------------------------------------------------------------------------------------------------------------------------------------------------------------------------------------------------------------------------------------------------------------------------------------------------------------------------------------------------------------------------------------------------------------------------------------------------------------------------------------------------------------------------------------------------------------------------------------------------------------------------------------------------------------------------------------------------------------------------------------------------------------------------------------------------------------------------------------------------------------------------------------------------------------------------------------------------------------------------------------------------------------------------------------------------------------------------------------------------------------------------------------------------------------------------------------------------------------------------------------------------------------------------------------------------------------------------------------------------------------------------------------------------------------------------------------------------------------------------------------------------------------------------------------------------------------------------------------------------------------------------------------------------------------------------------------------------------------------------------------------------------------------------------------------------------------------------------------------------------------------------------------------------------------------------------------------------------------------------------------------------------------------------------------------------------------------------------------------------------------------------------------------------------------------------------------------------------------------------------------------------------------------------------------------------------------------------------------------------------------------------------------------------------------------------------------------------------------------------------------------------------------------------------------------------------------------------------------------------------------------------------------------------------------------------------------------------------------------------------------------------------------------------------------------------------------------------------------------------------------------------------------------------------------------------------------------------------------------------------------------------------------------------------------------------------------------------------------------------------------------------------------------------------------------------------------------------------------------------------------------------------------------------------------------------------------------------------------------------------------------------------------------------------------------------------------------------------------------------------------------------------------------------------------------------------------------------------------------------------------------------------------------------------------------------------------------------------------------------------------------------------------------------------------------------------------------------------------------------------------------------------------------------------------------------------------------------------------------------------------------------------------------------------------------------------------------------------------------------------------------------------------------------------------------------------------------------------------------------------------------------------------------------------------------------------------------------------------------------------------------------------------------------------------------------------------"/>
                    <sequence id="seq_Hakea_psilorrhyncha" taxon="Hakea_psilorrhyncha" totalcount="4" value="GGTAGTTAAGGGTCGAGATACTGTCGGCCAGCAAATTAATGTGACTTGTGAGGTACAGCAATTATTAGGAAATAATCGAGTTAGAGCTGTAGCCATGAGTGCTACAGATGGCCTGATGAGGGGAATGGAAGTGATTGACACAAGAGCTCCTCTAAGTGTTCCAGTCGGTGGAGCAACTCTCGGACGAATTTTCAATGTTCTTGGAGAACCTGTTGATAATTTAGGTCCTGTAGATACCCGCACAACATCTCCTATTCATAGATCCGCGCCCGCCTTTATACAGTTAGATACCAAATTATCTATTTTTGAAACAGGAATTAAGGTAGTGGATCTTTTAGCTCCCTATCGCCGTGGAGGAAAAATCGGACTATTCGGGGGAGCTGGGGTGGGTAAAACAGTACTCATCATGGAATTGATCAACAACATTGCCAAAGCGCATGGCGGTGTATCTGTATTTGGCGGAGTAGGCGAACGTACTCGTGAAGGAAATGATCTTTACATGGAAATGAAAGAATCTGGAGTGATTAATGAACAAAATATTGCGCAGTGTAATAAAGCATCAATTCAATACTGATTCGTCCATAACCATAATTAGATGAATCTAGTTCATAGGAAA-------AAAATAAAGAGCCTCGGGTCAATAAAGACTGAGGAGATTGACTCAGGAACAAATTTC-TTAGGAGCTCCATTGCAAAATTC-GGGCCTAGCCATTAATAAAGAAGCGATGGGAACGACGAAACCTGTGACTGCAAAAGATTCTATTGAAAACGAATCCTAATGATTCATTGGGTGGGATGGCGGAACGAACCATGAACCAATTCATTTATTCTGAGAGGTCGTGGGCTGGCCCTACGAATGAAACCCTATGAATGAAACAGATATTGAAAGAGTAGATATTCGCCCGCGAAAGCCTTCTTATTGGATTGCAAAAATTTCGTCGATTCGATAAAGGAAAAAAGAAAGATTCGTTCTAAAACATTCTCT-AAAAAAAGAAAAGAAATTGTCCAGTTGTATATAC--AAACAAGATTCAAAAATTCCTACATG--------ACAGATTCAATCTCAAAAAATCCTACGATTCAGTTTCTTATTCAT-------------TAAAT-------AATAAAATAGATGTATATCTGTA-----ATATTATAGAATCGTTTCATTCGCGAGGAGCTGGATGGCGCGATGGATGTGAAGAAGTAGGCCATTATCTCGGCAATAATGAGCCAAGCTCGTATTTGCAGTGAATCCCCCCGTCAAGTAGTCGTGCATTACGATAGGAACTCCCAATTCTCTGGCAAATACAGCCCTTTTGATCATTTCTTCACATGTACCTGCCGTAGCATTCAAGTAATGTCCTTTGATTTCACCCGTTTCGGCCTGTGCTTTATAAATTGCTTCGGCACAAAATAAGAAACGGTCTCTCCAACGCATAAATGGTTGGGAGTTGACGTTTTCATCATCCTTGGTAAAATCAAGTCCACCGCGAAGACATTCATAAACCGCTCTACCATAGTTCTTAGCAGATAACCCCAATTTTGGTTTAATAGTACATCCCAATAGGGGTCGACCATATTTGTTCAATTTATCCCTCTCAACTTGGATACCATGAGGCGGGCCTTGTCAGGGTCG----TCGGTTCCCGGGGT-GGGCGGCG--CGTGCACGACGTCCG-GACTAATGGC-ACAGTGG-CTTCTACCACCACTCGTCGTGACGCTCG-CCACACAGGGGGCCTTTGCCTTTGGGCCGGCCGCGCCCCT---AACG-GGACACGGGGGGCCAGACTCCGCTCCGCGC----ACTTC--CCGCCTTG-----GGGGGCG-G-----GGGTGGGCGGGGGGCGGGATGCGTGACGGCCAGGCGGGCGTGGCGTCGGCGCGATGGCGTAGGGCGCAACTTGCGTTCAAAGACTCGATGGTTCACGGGATTCTGCAATTCACACCAAGTATCGCATTTCGCTACGTTCTTCATCGATGCGAGAGCCGAGATATCCGTTGCCGAGAGTCG-TTCGTGAGATTCGGATGTTGGACGAGGCA----------------------------------------------------------------------------------------------------------------------------------------------------------------------------------------------------------------------------------------------------------------------------------------------------------------------------------------------------------------------------------------------------------------------------------------------------------------------------------------------------------------------------------------------------------------------------------------------------------------------------------------------------------------------------------------------------------------------------------------------------------------------------------------------------------------------------------------------------------------------------------------------------------------------------------------------------------------------------------------------------------------------------------------------------------------------------------------------------------------------------------------------------------------------------------------------------------------------------------------------------------------------------------------------------------------------------------------------------------------------------------------------------------------------------------------------ATCACCCTTATTCTACTAGAG-TTCTTGGGTCTATGTCAATTAAAGGACTAAAAT-AAAAAAACATTACAAAGTCTTACCCATGCCCTGAAAATTTTTTGATCTTT-A-----AAAAAGAAGACTTTGTAAGTTTCATTAAGATTAAGAGTAATCATATGGATGGTAAATGATTCAGATTCAAATGGGAATTTCTTGCTCATAGATGTTC----------------------------------------------------------------------------------------------------------------------------AATTTGAGAAGGAGAACGATGACTAAATTGGAATCGCTAACGAG--AAAAAAAAAAAGAGTTAGGGAATTTCAGAGAAACCCTGGAAGTAAAAATGGGCAATCCTGAGCCAAATCCTATTTTCAGAAAACAAAGACGGGTTCAGAAAGCAAGAAAAAGGGATAGGTGCAGAGACTCAATGGAGGCTATTCTAACGAATGGAGTTGACCGCGTTGATA---------GAATCGAATCCTTCTATCGAAACAAAGATGAGGGATAAATCTATATACGCGTGTATACGTCCTGAAATAGAATATCAAACGATTAATGACGAGTCGCGTCCATGTTGTATTTTTTATATGAAAAATGGAAAAATTATTTGGAATGGATTCCCAAGAATCGAATATTCAGTGATTGAACGATTCATTCCACAGTTTGATAGATCTTTTGAAGAACTTATTAATCGGACGAGAATAAAGATAGAGTCCCGTTCTACAT----------GTCAATATTGACAACAATGAAACTTTATAGTAAGAGG--------------------------------------------------------------------------------------------------------------------------------------------------------------------------------------------------------------------------------------------------------------------------------------------------------------------------------------------------------------------------------------------------------------------------------------------------------------------------------------------------------------------------------------------------------------------------------------------------------------------------------------------------------------------------------------------------------------------------------------------------------------------------------------------------------------------------------------------------------------------------------------------------------------------------------------------------------------------------------------------------------------------------------------------------------------------------------------------------------------------------------------------------------------------------------------------------------------------------------------------------------------------------------------------------------------------------------------------------------------------------------------------------------------------------------------------------------------------------------------------------------------------------------------------------------------------------------------------------------------------------------------------------------------------------------------------------------------------------------------------------------------------------------------------------------------------------------------------------------------------------------------------------------------------------------------------------------------------------------------------------------------------------------------------------------------------------------------------------------------------------------------------------------------------------------------------------------------------------------------------------------------------------------------------------------------------------------------------------------------------------------------------------------------------------------------------------------------------------------------------------------------------------------------------------------------------------------------------------------------------------------------------------------------------------------------------------------------------------------------------------------------------------------------------------------------------------------------------------------------------------------------------------------------------------------------------------------------------------------------------------------------------------------------------------------------------------------------------------------------------------------------------------------------------------------------------------------------------------------------------------------------------------------------------------------------------------------------------------------------------------------------------------------------------------------------------------------------------------------------------------------------------------------------------------------------------------------------------------------------------------------------------------------------------------------------------------------------------------------------------------------------------------------------------------------------------------------------------------------------------------------------------------------------------------------------------------------------------------------------------"/>
                    <sequence id="seq_Hakea_scoparia" taxon="Hakea_scoparia" totalcount="4" value="GGTAGTTAAGGGTCGAGATACTGTCGGCCAGCCAATTAATGTGACTTGTGAGGTACAGCAATTATTAGGAAATAATCGAGTTAGAGCTGTAGCCATGAGTGCTACAGATGGTCTGATGAGGGGAATGGAAGTGATTGACACGGGAGCTCCTCTAAGTGTTCCAGTCGGTGGAGCAACTCTCGGACGAATTTTCAATGTTCTTGGAGAACCTGTTGATAATTTAGGTCCTGTAGATACCCGCACAACATCTCCTATTCATAGATCCGCGCCCGCCTTTATACAGTTAGATACCAAATTATCTATTTTTGAAACAGGAATTAAGGTAGTGGATCTTTTAGCTCCCTATCGCCGTGGAGGAAAAATCGGACTATTCGGGGGAGCTGGGGTGGGTAAAACAGTACTCATCATGGAATTGATCAACAACATTGCCAAAGCGCATGGTGGTGTATCTGTATTTGGCGGAGTAGGCGAACGTACTCGTGAAGGAAATGATCTTTACATGGAAATGAAAGAATCTGGAGTGATTAATGAACAAAATATTGCGCAGTGTAATAAAGCATCAATTGAATACTGATTCGTCCATAACCATAATTAGATGAATCTAGTTCATAGGAAA--AAAATAAAATAAAGAGCTTCGGGTCAATAAAGACTGAGGAGATTGACTCAGGAACAAATTTC-TTAGGAGCTCCATTGCAAAATTC-GGGCCTAGCCATTAATAAAGAAGCGATGGGAACGACGAAACCTGTGACTGCAAAAGATTCTATTGAAAACGAATCCTAATGATTCATTGGGTGGGATGGCGGAACGAACCAGGAACCAATTCATTTATTCTGAGAGGTCGTGGGATGG--------------CCCTACGAATGAAACAGATATTGAAAGAGTAGATATTCGCCCGCGAAAGCCTTCTTATTGGATTGCAAAAATTTCGTTGATTCGATAAAGGGAAAAAGAAAGATTCGTTCTAAAACATTCTCT-AAAAAAAGAAAAGAAATTGTCCAGTTGTATATAC--AAACAAGATTCAAAAATTCCTACATG--------ACAGATTCAATCTCAAAAAACCCTACGATTCAGTTTCTTATTCAT-------------TAAAT-------AATAAAATAGATGTATATCTGTA-----ATATTATTGAATCGTTTCATTCGCGAGGAGCTGGATGGCGCGATGGATGTGAAGAAGTAGGCCATTATCTCGGCAATAATGAGCCAAGCTCGTATTTGCAGTGAATCCCCCCGTCAAGTAGTCGTGCATTACGATAGGAACTCCCAATTCTCTGGCAAATACAGCCCTTTTGATCATTTCTTCACATGTACCTGCCGTAGCATTCAAGTAATGTCCTTTGATTTCACCCGTTTCGGCCTGTGCTTTATAAATTGCTTCGGCACAAAATAAGAAACGGTCTCTCCAACGCATAAATGGTTGGGAGTTGACGTTTTCATCATCCTTGGTAAAATCAAGTCCACCGCGAAGACATTCATAAACCGCTCTACCATAGTTCTTAGCAGATAACCCCAATTTTGGTTTAATAGTACATCCCAATAGGGGTCGACCATATTTGTTCAATTTATCCCTCTCAACTTGGATACCATGAGGCGGGCCTTGTAAGGGTCG----TCGGTTCCCGGGGT-GGGCGGCG--CGTGCACGACGTCCG-GACTAATGGC-ACAGTGG-CTTCTACCACCACTCGTCGTGACGCTCG-CCACACAGGGGGCCTTTGCCTTTGGGCCGGCCGCGCCCCT---GACG-GGACACGGGGGGCCAGACTCCGCTCCGCGC----ACCTC--CCGCCCCTTGGAAGGGGGCG-G-----GGGTGGGCGGGCGACGCGATGCGTGACGCCCAGGCAGGCGTGCCCTCGGCCCGATGGCCTAGGGCGCAACTTGCGTTCAAAGACTCGATGGTTCACGGGATTCTGCAATTCACACCAAGTATCGCATTTCGCTACGTTCTTCATCGATGCGAGAGCCGAGATATCCGTTGCCGAGAGTCG-TTC-TGAGATTCGGATGTTGGACGAGGCATATTAACTAACCAATTCGTTATTAGACCTTGTCATGGTATTTGAGTCTCCAAATACATTATTATTCTATACTCTTTCATATATATGGCGCAACCCAATCCTTGTTTTTCAAGCCTCTAATCCTTAC----------------------------TTTTTTTTAATCTAAATATCGAATATCTAAATAATAAGAAATTAACTCTTGACAGTAATATAT-------GTTGTATATGTAAATTTATGAAAATTATAGATGTGAAAATATGCGGAATTCCTCCATGAAAGGGTA-TAAGATATAAGAATAGGCGGAAATCAATGTGCTTATGCTGAAAT-AAGAAACAGGGGCCAATGAGATAGAAATAATGAAT--------CATAAAT-----------------------GTTCAGGTTCGAGTTCCATAGATAA-TATAGTATAGATGGGATTCTCTATAATGATAATGATAGAGAAATG-----------AAAGACTTCCTTATGATTCTTATTTTATGTACTTGATACTAC-TTGAATCTTTTTTTACCTACTTGATATTTTTAAAAAGGTTGGTTGAATTTCATTTTCAAATTCACTCATTGAATATTG-----AATGAGTAAAGGATTGAATTAGATTCGGTTGGATTGGATGGTACCAACGAAATTGAGTGCGAACTCCCGTTTCTTATTGAATTAACCGATCAACTTG----------------------------------------------------------------------------------------------------------------------------------------------------------------------------------------------------------------------------------------------------------------------------------------------------------------------------------------------------------------------------------------------------------------------------------------------------------------------------------------------------------------------------------------------------------------------------------------------------------------------------------------------------------------------------------------------------ATCACCCTTATTCTACTAGAG-TTCTTGGGTCTATGTCAATTAAAGGACT-------AAAAAATATTACAAAGTCTTACCCATACCCTGAAAATTTTTGGATCTTT-A-----AAAAAGAAGACTTTGTAAGTTTCATTAAGATTAAGAGTAATCTTATGGATGGTAAATGATTCAGATTCAAATGGGAATTTCTTGCTCATAGATGTTCATTCATACGTATATCTT-ATATATCACATACCACAAGACTTGTGGTAAGTGAGAAAGATTTTTGCTCGGATTTGTTTGTG----------------ATAGTAGTGTGAGTGAGAAACATAACTCAATTTGAGAAGGAGAACGATGACTAAATTGGAATCGCTAACGAG--AAAAAAAAAAAGAGTTAGGGAATTTCAGAGAAACCCTGGAAGTAAAAATGGGCAATCCTGAGCCAAATCCTATTTTCAGAAAACAAAGACGGGTTCAGAAAGCAAGAAAAGGGGATAGGTGCAGAGACTCAATGGAGGCTATTCTAACGAATGGAGTTGACCGCGTTGGTA---------GAATCGAATCCTTCTATCGAAACAAAGATGAGGGATAAATCTATATACGTGTGTATACGTCCTGAAATAGAATATCAAACGATTAATAACGAGTCGCGTCCGTGTTGTATTTTTTATATGAAAAATGGAAAAATTATTTGGAATTGATTCCAAAGAATCGAATATTCAGTGATTGAACGATTCACTCCACAGTTTGATAGATCTTTTGAAGAACTTATTAATCGGACGAGAATAAAGATAGAGTCCCGTTCTACAT----------GTCAATATTGACAACAATGAAACTTTATAGTAAGAGG--------------------------------------------------------------------------------------------------------------------------------------------------------------------------------------------------------------------------------------------------------------------------------------------------------------------------------------------------------------------------------------------------------------------------------------------------------------------------------------------------------------------------------------------------------------------------------------------------------------------------------------------------------------------------------------------------------------------------------------------------------------------------------------------------------------------------------------------------------------------------------------------------------------------------------------------------------------------------------------------------------------------------------------------------------------------------------------------------------------------------------------------------------------------------------------------------------------------------------------------------------------------------------------------------------------------------------------------------------------------------------------------------------------------------------------------------------------------------------------------------------------------------------------------------------------------------------------------------------------------------------------------------------------------------------------------------------------------------------------------------------------------------------------------------------------------------------------------------------------------------------------------------------------------------------------------------------------------------------------------------------------------------------------------------------------------------------------------------------------------------------------------------------------------------------------------------------------------------------------------------------------------------------------------------------------------------------------------------------------------------------------------------------------------------------------------------------------------------------------------------------------------------------------------------------------------------------------------------------------------------------------------------------------------------------------------------------------------------------------------------------------------------------------------------------------------------------------------------------------------------------------------------------------------------------------------------------------------------------------------------------------------------------------------------------------------------------------------------------------------------------------------------------------------------------------------------------------------------------------------------------------------------------------------------------------------------------------------------------------------------------------------------------------------------------------------------------------------------------------------------------------------------------------------------------------------------------------------------------------------------------------------------------------------------------------------------------------------------------------------------------------------------------------------------------------------------------------------------------------------------------------------------------------------------------------------------------------------------------------------"/>
                    <sequence id="seq_Hakea_cygna_cygna" taxon="Hakea_cygna_cygna" totalcount="4" value="GGTAGTTAAGGGTCGAGATACTGTTGGCCAGCCAATTAATGTGACTTGTGAGGTACAGCAATTATTAGGAAATAATCGAGTTAGAGCTGTAGCCATGAGTGCTACAGATGGTCTGATGAGGGGAATGGAAGTGATTGACACGGGAGCTCCTCTAAGTGTTCCAGTCGGTGGAGCAACTCTCGGACGAATTTTCAATGTTCTTGGAGAACCTGTTGATAATTTAGGTCCTGTAGATACCCGCACAACATCTCCTATTCATAGATCCGCGCCCGCCTTTATACAGTTAGATACCAAATTATCTATTTTTGAAACAGGAATTAAGGTAGTGGATCTTTTAGCTCCCTATCGCCGTGGAGGAAAAATCGGACTATTCGGGGGAGCTGGGGTGGGTAAAACAGTACTCATCATGGAATTGATCAACAACATTGCCAAAGCGCATGGTGGTGTATCTGTATTTGGCGGAGTAGGCGAACGTACTCGTGAAGGAAATGATCTTTACATGGAAATGAAAGAATCTGGAGTGATTAATGAACAAAATATTGCGCAGTGTAATAAAGCATCAATTGAATACTGATTCGTCCATAACCATAATTAGATGAATCTAGTTCATAGGAAA--AAAATAAAATAAAGAGCTTCGGGTCAATAAAGACTGAGGAGATTGACTCAGGAACAAATTTC-TTAGGAGCTCCATTGCAAAATTC-GGGCCTAGCCATTAATAAAGAAGCGATGGGAACGACGAAACCTGTGACTGCAAAAGATTCTATTGAAAACGAATCCTAATGATTCATTGGGTGGGATGGCGGAACGAACCAGGAACCAATTCATTTATTCTGAGAGGTCGTGGGATGG--------------CCCTACGAATGAAACAGATATTGAAAGAGTAGATATTCGCCCGCGAAAGCCTTCTTATTGGATTGCAAAAATTTCGTTGATTCGATAAAGGGAAAAAGAAAGATTCGTTCTAAAACATTCTCT-AAAAAAAGAAAAGAAATTGTCCAGTTGTATATAC--AAACAAGATTCAAAAATTCCTACATG--------ACAGATTCAATCTCAAAAAACCCTACGATTCAGTTTCTTATTCAT-------------TAAAT-------AATAAAATAGATGTATATCTGTA-----ATATTATTGAATCGTTTCATTCGCGAGGAGCTGGATGGCGCGATGGATGTGAAGAAGTAGGCCATTATCTCGGCAATAATGAGCCAAGCTCGTATTTGCAGTGAATCCCCCCGTCAAGTAGTCGTGCATTACGATAGGAACTCCCAATTCTCTGGCAAATACAGCCCTTTTGATCATTTCTTCACATGTACCTGCCGTAGCATTCAAGTAATGTCCTTTGATTTCACCCGTTTCGGTCTGTGCTTTATAAATTGCTTCGGCACAAAATAAGAAACGGTCTCTCCAACGCATAAATGGTTGGGAGTTGACGTTTTCATCATCCTTGGTAAAATCAAGTCCACCGCGAAGACATTCATAAACCGCTCTACCATAGTTCTTAGCAGATAACCCCAATTTTGGTTTAATAGTACATCCCAATAGGGGTCGACCATATTTGTTCAATTTATCCCTCTCAACTTGGATACCATGAGGCGGGCCTT---------------------------------------------------------------------------------------------------------------------------------------------------------------------------------------------------------------------------------------------------------------------------------------------------------------------------------------------------------------------------------------------------------------------------------------------TATTAACTAACCAATTCGTTATTAGACCTTGTCATGGTATTTGAGTCTCCAAATACATTATTATTCTATACTCTTTCATATATATGGCGCAACCCAATCCTTGTTTTTCAAGCCTCTAATCCTTAC----------------------------TTTTTTTTAATCTAAATATCGAATATCTAAATAATAAGAAATTAACTCTTGACAGTAATATAT-------GTTGTATATGTAAATTTATGAAAATTATAGATGTGAAAATATGCGGAATTCCTCCATGAAAGGGTA-TAAGATATAAGAATAGGCGGAAATCAATGTGCTTATGCTGAAAT-AAGAAACAGGGGCCAATGAGATAGAAATAATGAAT--------AATAAAT-----------------------GTTCAGGTTCGAGTTCCATAGATAA-TATAGTATAGATGGGATTCTCTATAATGATAATGATAGAGAAATG-----------AAAGACTTCCTTATGATTCTTATTTTATGTACTTGATACTAC-TTGAATCTTTTTTTACCTACTTGATATTTTTAAAAAGGTTGGTTGAATTTCATTTTCAAATTCACTCATTG------------AATGAGTAAAGGATTGAATTAGATTCGGTTGGATTGGATGGTACCAACGAAATTGAGTGCGAACTCCCGTTTCTTATTGAATTAACCGATCAACTTGAAATAGATCGATTCTTTACGAATCTACGGAAAATTTAGGTTATGACAATAAATCCAGTTTACTAATTGTTAAACGTTTCATTAATCGAATGTATCAACAGAATCATTTCATTATTTCGGCTAATAGTAATAGTTCTAAACAAAATCAATTTCTTTGGCACAACAAAAATTTAGATCTGAAAATGATATCAGAGGGGTTTGCAGTCATTGTGGAAATTCCATTCTCGCTGCGATTAGTATCTTCCCTAGAAGGGAAAGAACTAGTAAAATCCCGCAATTTACGATCAATTCATTCAATATTTTCTTTTTTAGAGGACAAATTATCACATTTAAATTTTCTGTCAGATATACTAATACCCTACCCCATTCATCCGGAAATCTTAGTGCAAACCCTTCGCATCTGGGTAAAAGATGCCCCTTCTTTGCATTTATTGCGATTCTTTCTCCACGAGTATCATAATTGGAATAGTCTTATTACTCCAAAGAAAGCCATTTCCACTTTTTCCAAAGAGAAT---CAAAGATTATTCGTGTTCCTATATAATTTTCATGTATATAAATGCGAATCCATATTTGTTTTTCTCCGTAAAAAATCTTCTCATTTACGATCAATGTCTTTTGGAGCCCTTCTTGAGCGAACACATTTCTATGG-AAAAAGAGAATATCTTGTAGTACTATCACCCTTATTCTACTAGAG-TTCTTGGGTCTATGTCAATTAAAGGACT-------AAAAAATATTACAAAGTCTTACCCATGCCCTGAAAATTTTTGGATCTTT-A-----AAAAAGAAGACTTTGTAAGTTTCATTAAGATTAAGAGTAATCTTATGGATGGTAAATGATTCAGATTCAAATGGGAATTTCTTGCTCATAGATGTTCATTCATACGTATATCTT-ATATATCACATACCACAAGACTTGTGGTAAGAGAGAAAGATTTTTGCTCGGATTTGTTTGTG----------------ATAGTAGTGTGAGTGAGAAACATAACTCAATTTGAGAAGGAGAACGATGACTAAATTGGAATCGCTAACGAG--AAAAAAAAAAAGAGTTAGGGAATTTCAGAGAAACCCTGGAAGTAAAAATGGGCAATCCTGAGCCAAATCCTATTTTCAGAAAACAAAGACGGGTTCAGAAAGCAAGAAAAGGGGATAGGTGCAGAGACTCAATGGAGGCTATTCTAACGAATGGAGTTGACCGCGTTGGTA---------GAATCGAATCCTTCTATCGAAACAAAGATGAGGGATAAATCTATATACGTGTGTATACGTCCTGAAATAGAATATCAAACGATTAATAACGAGTCGCGTCCGTGTTGTATTTTTTATATGAAAAATGGAAAAATTATTTGGAATTGATTCCAAAGAATCGAATATTCAGTGATTGAACGATTCACTCCACAGTTTGATAGATCTTTTGAAGAACTTATTAATCGGACGAGAATAAAGATAGAGTCCCGTTCTACAT----------GTCAATATTGACAACAATGAAACTTTATAGTAAGAGG--------------------------------------------------------------------------------------------------------------------------------------------------------------------------------------------------------------------------------------------------------------------------------------------------------------------------------------------------------------------------------------------------------------------------------------------------------------------------------------------------------------------------------------------------------------------------------------------------------------------------------------------------------------------------------------------------------------------------------------------------------------------------------------------------------------------------------------------------------------------------------------------------------------------------------------------------------------------------------------------------------------------------------------------------------------------------------------------------------------------------------------------------------------------------------------------------------------------------------------------------------------------------------------------------------------------------------------------------------------------------------------------------------------------------------------------------------------------------------------------------------------------------------------------------------------------------------------------------------------------------------------------------------------------------------------------------------------------------------------------------------------------------------------------------------------------------------------------------------------------------------------------------------------------------------------------------------------------------------------------------------------------------------------------------------------------------------------------------------------------------------------------------------------------------------------------------------------------------------------------------------------------------------------------------------------------------------------------------------------------------------------------------------------------------------------------------------------------------------------------------------------------------------------------------------------------------------------------------------------------------------------------------------------------------------------------------------------------------------------------------------------------------------------------------------------------------------------------------------------------------------------------------------------------------------------------------------------------------------------------------------------------------------------------------------------------------------------------------------------------------------------------------------------------------------------------------------------------------------------------------------------------------------------------------------------------------------------------------------------------------------------------------------------------------------------------------------------------------------------------------------------------------------------------------------------------------------------------------------------------------------------------------------------------------------------------------------------------------------------------------------------------------------------------------------------------------------------------------------------------------------------------------------------------------------------------------------------------------------------------"/>
                    <sequence id="seq_Hakea_circumalata" taxon="Hakea_circumalata" totalcount="4" value="GGTAGTTAAGGGTCGAGATACTGTCGGCCAGCAAATTAATGTGACTTGTGAGGTACAGCAATTATTAGGAAATAATCGAGTTAGAGCTGTAGCCATGAGTGCTACAGATGGCCTGATGAGGGGAATGGAAGTGATTGACACAGGAGCTCCTCTAAGTGTTCCAGTCGGTGGAGCAACTCTCGGACGAATTTTCAATGTTCTTGGAGAACCTGTTGATAATTTAGGTCCTGTAGATACCCGCACAACATCTCCTATTCATAGATCCGCGCCCGCCTTTATACAGTTAGATACCAAATTATCTATTTTTGAAACAGGAATTAAGGTAGTGGATCTTTTAGCTCCCTATCGCCGTGGAGGAAAAATCGGACTATTCGGGGGAGCTGGGGTGGGTAAAACAGTACTCATCATGGAATTGATCAACAACATTGCCAAAGCGCATGGCGGTGTATCTGTATTTGGCGGAGTAGGCGAACGTACTCGTGAAGGAAATGATCTTTACATGGAAATGAAAGAATCTGGAGTGATTAATGAACAAAATATTGCGCAAAGTAATAAAGCATCAATTCAATACTGAATGGTCCATAACCATAATTAGATGAATCTAGTTCATAGGAAA-------AAAATAAAGAGCCTCGGGTCAATAAAGACTGAGGAGATTGACTCAGGAACAAATTTA-TTAGGAGCTCCATTGCAAAATTC-GGGCCTAGCCATTAATAAAGAAGCGATGGGAACGACGAAACCTGTGACTGCAAAAGATTCTATTGAAAACGAATCCTAATGATTCATTGGGTGGGATGGCGGAACGAACCAGGAACCAATTCATTTATTCTGAGAGGTCGTGGGCTGGCCCTACGAATGAAACCCTACGAATGAAACAGATATTGAAAGAGTAGATATTCGCCCGCGAAAGCCTTCTTATTGGATTGCAAAAATTTCGTCGATTCGATAAAGGGAAAAAGAAAGATTCGTTCTAAAACATTCTCT-AAAAAAAGAAAAGAAATTGTCCAGTTGTATATAC--AAACAAGATTCAAAAATTCCTACATG--------ACAGATTCAATCTCAAAAAACCCTACGATTCAGTTTCTTATTCAT-------------TCAAT-------AATAAAATAGATGTATATCTGTA-----ACATTATTGAATCGTTTCATTCGCGAGGAGCTGGATGGCGCGATGGATGTGAAGAAGTAGGCCATTATCTCGGCAATAATGAGCCAAGCTCGTATTTGCAGTGAATCCCCCCGTCAAGTAGTCGTGCATTACGATAGGAACTCCCAATTCTCTGGCAAATACAGCCCTTTTTATCATTTCTTCACATGTACCTGCCGTAGCATTCAAGTAATGTCCTTTGATTTCACCCGTTTCGGCCTGTGCTTTATAAATTGCTTCGGCACAAAATAAGAAACGGTCTCTCCAACGCATAAATGGTTGGGAGTTGACGTTTTCATCATCCTTGGTAAAATCAAGTCCACCGCGAAGACATTCATAAACCGCTCTACCATAGTTCTTAGCAGATAACCCCAATTTTGGTTTAATAGTACATCCCAATAGGGGTCGACCATATTTGTTCAATTTATCCCTCTCAACTTGGATACCATGAGGCGGGCCTTGTCAGGGTCG----TCGGTTCCCGGGGT-GGGCGGCG--CGTGCACGACGTCCG-GACTAATGGC-ACAGTGG-CTTCTACCACCACTCGTCGTGACGCTCG-CCACACAGGGGGCCTTTGCCTTTGGGCCGGCCGCGCCCCT---AACG-GGACACGGGGGGCCAGACTCCGCTCCGCGC----ACTTC--CCGCCCCG-----GAGGGCG-G-----GGGTGGGCGGGCGACGCGATGCGTGACGCCCAGGCAGGCGTGCCCTCGGCCCGATGGCCTAGGGCGCAACTTGCGTTCAAAGACTCGATGGTTCACGGGATTCTGCAATTCACACCAAGTATCGCATTTCGCTACGTTCTTCATCGATGCGAGAGCCTAGATATCCGTTGCCGAGAGTCG-TTCGTGAGATTCGGATGTTGGACGAGGCATATTAACTAACCAATTCGTTATTAGACCTTGTCATGGTATTTGAGTCTCCAAATACATTATTATTCTATACTCTTTCATATATATGGCGCAACCCAATCCTTGTTTTTCAAGCCTCTAATCCTTAC----------------------------TTTTTTTGAATCTAAATATCTAATATCTAAATAATAAGAAATTAACTCTTGACAGTAATATAT-------GTTGTATATGTAAATTTATGAAAATTCTAGATGTGAAAATATGCGGAATTCCTCCATGAAAGGGTA-TAAGATATAAGAATAGGCAGAAATCAATGTGCTTATGCTGAAAT-AAGAAACAGGGGCCAATGAGATAGAAATAATGAAT--------CATAAAT-----------------------GTTCAGGTTCGAGTTCCATAGATAA-TATAGTATAGATGGAATTCTCT------ATAATGATAGAGAAATG-----------AAAGACTTCCTTATGATTCTTATTTTATGTACTTGATACTAC-TTGAATCTTTTTTTACCTACTTGATATTTTAAAAAAGGTTGGTTTAATTTCATTTTCAAATTCACTCATTG------------AATGAGTAAAGGATTGAATTGGATTCGGTTGGATTGGATGGTACCAACGAAATTGAGCGCGAACTCCCGTTTCTTATTGAATTAACCGATCAACTTGAAATAGATCGATTCTTTACGAATCTACGGAAAATTTAGGTTATGACAATAAATCCAGTTTACTAATTGTGAAACGTTTCATTAATCGAATGTATCAACAGAATCATTTCATTATTTCGGCTAATAGTAATAGTTCTAAACAAAATCAATTTCTTTGGCACAACAAAAATTTAGATCTGAAAATGATATCAGAGGGGTTTGCAGTCATTGTGGAAATTCCATTCTCGCTGCGATTAGTATCTTCCCTAGAAGGGAAAGAACAAGTAAAATCCCGTAATTTACGATCAATTCATTCAATATTTTCTTTTTTAGAGGACAAATTATCACATTTAAATTTTCTGTCAGATATACTAATACCCTACCCCATTCATCCGGAAATCTTAGTGCAAACCCTTCGCATCTGGGTAAAAGATGCCCCTTCTTTGCATTTATTGCGATTCTTTCTCTACGAGTATCATAATTGGAATAGTCTTATTACTCCAAAGAAATCCATTTCCACTTTTTCCAAAGAGAAT---CAAAGATTATTCGTGTTCCTATATAATTTTCATGTATATAAATGCGAATCCCTATTTGTTTTTCTCCGTAAAAAATCTTCTCATTTACGATCAATGTCTTTTGGAGCCCTTCTTGAGCGAACACATTTCTATGG-AAAAAGAGAATATGTTGTAGTACTATCACCCTTATTCTACTAGAG-TTCTTGGGTCTATGTCAATTAAAGGACTAAAAT-AAAAAAACATTACAAAGTCTTACCCATGCCCTGAAAATTTTTTGATCTTT-A-----AAAAATAATACTTTGTAAGTTTCATTAAGATTAAGAGTAATCATATGGATGATAAATGATTCAGATTCAAATGGTAATTTCTTGCTCATAGATGTTC----------------------------------------------------------------------------------------------------------------------------AATTTGAGAAGGAGAACGATGACTAAATTGGAATCGCTAACGAG---AAAAAAAAAAGAGTTAGGGAATTTCAGAGAAACCCTGGAAGTAAAAATGGGCAATCCTGAGCCAAATCCTATTTTCAGAAAACAAAGACGGGTTCAGAAAGCAAGAAAAGGGGATAGGTGCAGAGACTCAATGGGGGCTATTCTAACGAATGGGGTTGACCGCGTTGGTA---------GAATCGAATCCTTCTATCGAAACAAAGATGAGGGATAAATCTATATACGCGTGTATACGTCCTGAAATAGAATATCAAACGATTAATGACGAGTCGCGTCCATGTTGTATTTTTTACATGAAAAATGGAAAAATTATTTGGAATTGATTCCAAAGAATCGAATATTCAGTGATTGAACGATTCACTCCACAGTTTGATAGATCTTTTGAAGAACTTATTAATCGGACGAGAATAAAGATAGAGTCCCGTTCTACAT----------GTCAATATTGACAACAATGAAACTTTATAGTAAGAGG--------------------------------------------------------------------------------------------------------------------------------------------------------------------------------------------------------------------------------------------------------------------------------------------------------------------------------------------------------------------------------------------------------------------------------------------------------------------------------------------------------------------------------------------------------------------------------------------------------------------------------------------------------------------------------------------------------------------------------------------------------------------------------------------------------------------------------------------------------------------------------------------------------------------------------------------------------------------------------------------------------------------------------------------------------------------------------------------------------------------------------------------------------------------------------------------------------------------------------------------------------------------------------------------------------------------------------------------------------------------------------------------------------------------------------------------------------------------------------------------------------------------------------------------------------------------------------------------------------------------------------------------------------------------------------------------------------------------------------------------------------------------------------------------------------------------------------------------------------------------------------------------------------------------------------------------------------------------------------------------------------------------------------------------------------------------------------------------------------------------------------------------------------------------------------------------------------------------------------------------------------------------------------------------------------------------------------------------------------------------------------------------------------------------------------------------------------------------------------------------------------------------------------------------------------------------------------------------------------------------------------------------------------------------------------------------------------------------------------------------------------------------------------------------------------------------------------------------------------------------------------------------------------------------------------------------------------------------------------------------------------------------------------------------------------------------------------------------------------------------------------------------------------------------------------------------------------------------------------------------------------------------------------------------------------------------------------------------------------------------------------------------------------------------------------------------------------------------------------------------------------------------------------------------------------------------------------------------------------------------------------------------------------------------------------------------------------------------------------------------------------------------------------------------------------------------------------------------------------------------------------------------------------------------------------------------------------------------------------------------"/>
                    <sequence id="seq_Hakea_brownii" taxon="Hakea_brownii" totalcount="4" value="GGTAGTTAAGGGTCGAGATACTGTCGGCCAGCAAATTAATGTGACTTGTGAGGTACAGCAATTATTAGGAAATAATCGAGTTAGAGCTGTAGCCATGAGTGCTACAGATGGCCTGATGAGGGGAATGGAAGTGATTGACACAGGAGCTCCTCTAAGTGTTCCAGTCGGTGGAGCAACTCTCGGACGAATTTTCAATGTTCTTGGAGAACCTGTTGATAATTTAGGTCCTGTAGATACCCGCACAACATCTCCTATTCATAGATCCGCGCCCGCCTTTATACAGTTAGATACCAAATTATCCATTTTTGAAACAGGAATTAAGGTAGTGGATCTTTTAGCTCCCTATCGCCGTGGAGGAAAAATCGGACTATTCGGGGGAGCTGGGGTGGGTAAAACAGTACTCATCATGGAATTGATCAACAACATTGCCAAAGCGCATGGCGGTGTATCTGTATTTGGCGGAGTAGGCGAACGTACTCGTGAAGGAAATGATCTTTACATGGAAATGAAAGAATCTGGAGTGATTAATGAACAAAATATTGCGCAGTGTAATAAAGCATCAATTCAATACTGATTCGTCCATAACCATAATTAGATGAATCTAGTTCATAGGAAA-------AAAATAAAGAGCCTCGGGTCAATAAAGACTGAGGAGATTGACTCAGGAACAAATTTC-TTAGGAGCTCCATTGCAAAATTC-GGGCCTAGCCATTAATAAAGAAGCGATGGGAACGACGAAACCTGTGACTGCAAAAGATTCTATTGAAAACGAATCCTAATGATTCATTGGGTGGGATGGCGGAACGAACCAGGAACCAATTCATTTATTCTGAGAGGTCATGGGCTAGCCCTACGAATGAAACCCTACGAATGAAACAGATATTGAAAGAGTAGATATTCGCCCGCGAAAGCCTTCTTATTGGATTGCAAAAATTTCGTCGATTCGATAAAGGGAAAAAGAAAGATTCGTTCTAAAACATTCTCT-AAAAAAAGAAAAGAAATTGTCCAGTTGTATATAC--AAACAAGATTCAAAAATTCCTACATG--------ACAGATTCAATCTC-AAAAACCCTACGATTCAGTTTCTTATTCAT-------------TAAAT-------AATAAAATAGATGTATATCTGTA-----ATATTATTGAATCGTTTCATTCGCGAGGAGCTGGATGGCGCGATGGATGTGAAGAAGTAGGCCATTATCTCGGCAATAATGAGCCAAGCTCGTATTTGCAGTGAATCCTCCCGTCAAGTAGTCGTGCATTACGATAGGAACTCCCAATTCTCTGGCAAATACAGCCCTTTTGATCATTTCTTCACATGTACCTGCCGTAGCATTCAAGTAATGTCCTTTGATTTCACCCGTTTCGGCCTGTGCTTTATAAATTGCTTCGGCACAAAATAAGAAACGGTCTCTCCAACGCATAAATGGTTGGGAGTTGACGTTTTCATCATCCTTGGTAAAATCAAGTCCACCGCGAAGACATTCATAAACTGCTCTACCATAGTTCTTAGCAGATAACCCCAATTTTGGTTTAATAGTACATCCCAATAGGGGTCGACCATATTTGTTCAATTTATCCCTCTCAACTTGGATACCATGAGGCGGGCCTTGTCAGGGTCG----TCGGTTCCCGGGGT-GGGCTGCG--CGTGCACGACGTCCG-GACTAATGGC-ACAGTGG-CTTCTACCACCACTCGTCGTGACGCTCG-CCACACAGGGGGCCTTTGCCTTTGGGCCGGCCGCGCCCCT---AACG-GGACACGGGGGGCCAGACTCCGCTCCGCGC----ACCTC--CCGCCTTT----GGGGGGCG-G-----GGGTGGGCGGGGGGCGGTATGGGTGACGGCGAGGCGGGCGGGGCGTGGGC-GGATGGCCGAGGGCGCAACTTGGGTTCAAAGACTCGATGGTTCACGGGATTCTGCAATTCACACCAAGTATCGCATTTCGCTACGTTCTTCATCGATGCGAGAGCCGAGATATCCGTTGCCGAGAGTCG-TTCGTGAGATTCGGATGTTGGACGAGGCATATTAACTAACCAATTCGTTATTAGACCTTGTCATGGTATTTGAGTCTCCAAATACATTATTATTCTATACTCTTTCATATATATGGCGCAACCCAATCCTTGTTTTTCAAGCCCCTAATCCTTAC----------------------------TTTTTTTGAATCTAAATATCTAATATCTAAATAATAAGAAATTCACTCTTGACAGTAATATAT-------GTTGTATATGTAAATTTATGAAAATTCTAGATGTGAAAATATGCGGAATTCCTCCATGAAAGGGTA-TAAGATATAAGAATAGGAGGAAATCAATATGCTTATGCTGAAAT-AAGAAACAGGGGCCAATGAGATAGAAATAATGAAT--------AATAAAT-----------------------GTTCAGGTTCGAGTTCCATAGATAA-TATAGTATAGATGGGATTCTCT------ATAATGATAGAGAAATG-----------AAAGACTTCCTTATGATTCTTATTTTATGTACTTGATACTAC-TTGAATCTTTTTTTACCTACTTGATATTTTTAAAAAGGTTGGTTTAATTTCATTTTCAAATTCACTCATTGAATATTG-----AATGAGTAAAGGATTGAATTGGATTCGGTTGGATTGGATGGTACCAACGAAATTGAGCGCGAACTCCCGTTTCTTATTGAATTAACCGATCAACTTGAAATAGATCGATTCTTTACGAATCTACGGAAAATTTAGGTTATGACAATAAATCCAGTTTACTAATTGTGAAACGTTTCATTAATCGAATGTATCAACAGAATCATTTCATTATTTCGGCTAATAGTAATAGTTCTAAACAAAATCCATTTCTTTGGCACAACAAAAATTTAGATCTGAAAATGATATCAGAGGGGTTTGCAGTCATTGTGGAAATTCCATTCTCGCTGCGATTAGTATCTTCCCTAGAAGGGAAAGAACTAGTAAAATCCCGTAATTTACGATCAATTCATTCAATATTTTCTTTTTTAGAGGACAAATTATCACATTTAAATTTTCTGTCAGATATACTAATACCCTACCCCATTCATACGGAAATCTTAGTGCAAACCCTTCGCATCTGGGTAAAAGATGCCCCTTCTTTGCATTTATTGCGATTCTTTCTCTACGAGTATCATAATTGGAATAGTCTTATTACTCCAAAGAAATCCATTTCCACTTTTTCCAAAGAGAAT---CAAAGATTATTCGTCTTCCTATATAATTTTCATGTATATAAATGCGAATCCATATTTGTTTTTCTCCGTAAAAAATCTTCTCATTTACGATCAATGTCTTTTGGAGCCCTTCTTGAGCGAACACATTTCTATGG-AAAAAGAGAATATGTTGTAGTACTATCACCCTTATTCTACTAGAG-TTCTTGGGTCTATGTCAATTAAAGGACT------AAAAAAACATTACAAAGTCTTACCCATGCCCTGAAAATTTTTTGATCTTT-A-----AAAAAGAAGACTTTGTAAGTTTCATTAAGATTGAGAGTAATCATATGGATGGTAAATGATTCAGATTCAAATGGGAATTTATTGCTCATAGATGTTC----------------------------------------------------------------------------------------------------------------------------AATTTGAGCAGGAGAACGATGACTAAATTGGAATCGTTAACGAG----AAAAAAAAAGAGTTAGGGAATTTCAGAGAAACCCTGGAAGTAAAAATGGGCAATCCTGAGCCAAATCCTATTTTCAGAAAACAAAGACGGGTTCAGAAAGCAAGAAAAGGGGATAGGTGCAGAGACTCAATGGAGGCTATTCTAACGAATGGAGTTGACCGCGTTGGTA---------GAATCGAATCCTTCTATCGAAACAAAGATGAGGGATAAATCTATATACGTGTGTATACGTCCTGAAATAGAATATCAAACGATTAATGACGAGTCGCGTCCGTGTTGTATTTTTTATATGAAAAATGGAAAAATTATTTGGAATTGATTCCAAAGAATCGAATATTCAGTGATTGAACGATTCACTCCACAGTTTGATAGATCTTTTGAAGAACTTATTAATCGGACGAGAATAAAGATAGAGTCCCGTTCTACAT----------GTCAATATTGACAACAATGAAACTTTATAGTAAGAGG--------------------------------------------------------------------------------------------------------------------------------------------------------------------------------------------------------------------------------------------------------------------------------------------------------------------------------------------------------------------------------------------------------------------------------------------------------------------------------------------------------------------------------------------------------------------------------------------------------------------------------------------------------------------------------------------------------------------------------------------------------------------------------------------------------------------------------------------------------------------------------------------------------------------------------------------------------------------------------------------------------------------------------------------------------------------------------------------------------------------------------------------------------------------------------------------------------------------------------------------------------------------------------------------------------------------------------------------------------------------------------------------------------------------------------------------------------------------------------------------------------------------------------------------------------------------------------------------------------------------------------------------------------------------------------------------------------------------------------------------------------------------------------------------------------------------------------------------------------------------------------------------------------------------------------------------------------------------------------------------------------------------------------------------------------------------------------------------------------------------------------------------------------------------------------------------------------------------------------------------------------------------------------------------------------------------------------------------------------------------------------------------------------------------------------------------------------------------------------------------------------------------------------------------------------------------------------------------------------------------------------------------------------------------------------------------------------------------------------------------------------------------------------------------------------------------------------------------------------------------------------------------------------------------------------------------------------------------------------------------------------------------------------------------------------------------------------------------------------------------------------------------------------------------------------------------------------------------------------------------------------------------------------------------------------------------------------------------------------------------------------------------------------------------------------------------------------------------------------------------------------------------------------------------------------------------------------------------------------------------------------------------------------------------------------------------------------------------------------------------------------------------------------------------------------------------------------------------------------------------------------------------------------------------------------------------------------------------------------------------"/>
                    <sequence id="seq_Hakea_varia" taxon="Hakea_varia" totalcount="4" value="GGTAGTTAAGGGTCGAGATACTGTCGGCCAGCAAATTAATGTGACTTGTGAGGTACAGCAATTATTAGGAAATAATCGAGTTAGAGCTGTAGCCATGAGTGCTACAGATGGCCTGATGAGGGGAATGGAAGTGATTGACACAGGAGCTCCTCTAAGTGTTCCAGTCGGTGGAGCAACTCTCGGACGAATTTTCAATGTTCTTGGAGAACCTGTTGATAATTTAGGTCCTGTAGATACCCGCACAACATCTCCTATTCATAGATCTGCGCCCGCCTTTATACAGTTAGATACCAAATTATCTATTTTTGAAACAGGAATTAAGGTAGTGGATCTTTTAGCTCCCTATCGCCGTGGAGGAAAAATCGGACTATTCGGGGGAGCTGGGGTGGGTAAAACAGTACTCATCATGGAATTGATCAACAACATTGCCAAAGCGCATGGCGGTGTATCTGTATTTGGCGGAGTAGGCGAACGTACTCGTGAAGGAAATGATCTTTACATGGAAATGAAAGAATCTGGAGTGATTAATGAACAAAATATTGCGCAGTGTAATAAAGCATCAATTCAATACTGATTCGTCCATAACCATAATTAGATGAATCTAGTTCATAGGAAA-------AAAATAAAGAGCCTCGGGTCAATAAAGACTGAGGAGATTGACTCAGGAACAAATTTA-TTAGGAGCTCCATTGCTAAATTC-GGGCCTAACCATTAATAAAGAAGCGATGGGAACGACGAAACCTGTGACTGCAAAAGATTCTATTGAAAACGAATCCTAATGATTCATTGGGTGGGATGGCGGAACGAACCAGGAACCAATTCATTTATTCTGAGAGGTCGTGGGCTGGCCCTACGAATGAAACCCTACGAATGAAACAGATATTGAAAGAGTAGATATTCGCCCGCGAAAGCCTTCTTATTGGATTGCAAAAATTTCGTCGATTCAATAAAGGGAAAAAGAAAGATTCGTTCTAAAACATTCTCT-AAAAAAAGAAAAGAAATTGTCCAGTTGTATATAC--AAACAAGATTAAAAAATTCCTACATG--------ACAGATTCAATCTCAAAAAACCCTACGATTCAGTTTCTTATTCAT-------------TCAAT-------AATAAAATTGATGTATATCTGTA-----ATATTATTGAATCGTTTCATTCGCGAGGAGCTGGATGGCGCGATGGATGTGAAGAAGTAGGCCATTATCTCGGCAATAATGGGCCAAGCTCGTATTTGCAGTGAATCCCCCCGTCAAGTAGTCGTGCATTACGATAGGAACTCCCAATTCTCTGGCAAATACAGCCCTTTTGATCATTTCTTCACATGTACCTGCCGTAGCATTCAAGTAATGTCCTTTGATTTCACCCGTTTCAGCCTGTGCTTTATAAATTGCTTCGGCACAAAATAAGAAACGGTCTCTCCAACGCATAAATGGTTGGGAGTTGACGTTTTCATCATCCTTGGTAAAATCAAGTCCACCGCGAAGACATTCATAAACCGCTCTACCATAGTTCTTAGCAGATAACCCCAATTTTGGTTTAATAGTACATCCCAATAGGGGTCGACCATATTTGTTCAATTTATCCCTCTCAACTTGGATACCATGAGGCGGGCCTTGTAAGGGTCG----TCGGTTCCCGCGGT-GGGCGGCG--CGTGCACGACGTCCG-GACTAATGGC-ACAGTGG-CTTCTACCACCACTCGTCGTGACGCTCG-CCACACAGGGGGCCTTTGCCTTTGGGCCGGCCGCGCCCCT---AACG-GGACACGGGGGGCCAGACTCCGCTCCGCGC----ACTTC--CCGCCTTG-----TAGGGCG-G-----GGGTGGGCGGGCGACGCGATGCGTGACGCCCAGGCAGGCGTGCCCTCGGCCCGATGGCCTAGGGCGCAACTTGCGTTCAAAGACTCGATGGTTCACGGGATTCTGCAATTCACACCAAGTATCGCATTTCGCTACGTTCTTCATCGATGCGAGAGCCGAGATATCCGTTGCCGAGAGTCG-TTCGTGAGATTCGGATGTTGGACGAGGCATATTAACTAACCAATTCGTTATTAGACCTTGTCATGGTATTTGAGTCTCCAAATACATTATTATTCTATACTCTTTCATATATATGGCGCAACCCAATCCTTGTTTTTCAAGCCTCTAATCCTTAC----------------------------TTTTTTTGAATCTAAATATCGAATATCTAAATAATAAGAAATTCACTCTTGACAGTAATATAT-------GTTGTATATGTAAATTTATGAAAATTCTAGATGTGAAAATATGCGGAATTCCTCCATGAAAGGGTA-TAAGATATAAGAATAGGCGGAAATAAATGTGCTTATGCTGAAAT-AAGAAACAGGGGCCAATGAGATAGAAATAATGAAT--------CATAAAT-----------------------GTTCAGGTTCGAGTTCCATAGATAA-TATAGTATAGATGGGATTCTCT------ATAATGATAGAGAAATG-----------AAAGACTTCCTTATGATTCTTATTTTATATACTTGATACTAC-TTGAATCTTTTTTTACCTACTTGATATTTTTTAAAAGGTTGGTTTAATTTCATTTTCAAATCCACTCATTGAATATTG-----AATGAGTAAAGGATTGAATTGGATTCGGTTGGATTGGATGGTACCAACGAAATTGAGTTCGAACTCCCGTTTCTTATTGAATTAACCGATCAACTTG----------------------------------------------------------------------------------------------------------------------------------------------------------------------------------------------------------------------------------------------------------------------------------------------------------------------------------------------------------------------------------------------------------------------------------------------------------------------------------------------------------------------------------------------------------------------------------------------------------------------------------------------------------------------------------------------------ATCACCCTTATTCTACTAGAG-TTCTTGGGTCTATGTCAATTAAAGGACTAAAATAAAAAAAACATTACAAAGTCTTACCCATGCCCTGAAAATTTTTTGATCTTT-A-----AAAAAGAAGACTTTGTAAGTTTCATTAAGATTAAGAGTAATCATATGGATGGTAAATGATTCAGATTCAAATGGGAATTTCTTGCTCATAGATGTTC----------------------------------------------------------------------------------------------------------------------------AATTTGAGAAGGAGAACCATGACTAAATTGGAATCGCTAACGAG-----AAAAAAAAGAGTTAGGGAAT------------------------------------------------------------------------------------------------------------------------------------------------------------------------------------------------------------------------------------------------------------------------------------------------------------------------------------------------------------------------------------------------------------------------------------------------------------------------------------------------------------------------------------------------------------------------------------------------------------------------------------------------------------------------------------------------------------------------------------------------------------------------------------------------------------------------------------------------------------------------------------------------------------------------------------------------------------------------------------------------------------------------------------------------------------------------------------------------------------------------------------------------------------------------------------------------------------------------------------------------------------------------------------------------------------------------------------------------------------------------------------------------------------------------------------------------------------------------------------------------------------------------------------------------------------------------------------------------------------------------------------------------------------------------------------------------------------------------------------------------------------------------------------------------------------------------------------------------------------------------------------------------------------------------------------------------------------------------------------------------------------------------------------------------------------------------------------------------------------------------------------------------------------------------------------------------------------------------------------------------------------------------------------------------------------------------------------------------------------------------------------------------------------------------------------------------------------------------------------------------------------------------------------------------------------------------------------------------------------------------------------------------------------------------------------------------------------------------------------------------------------------------------------------------------------------------------------------------------------------------------------------------------------------------------------------------------------------------------------------------------------------------------------------------------------------------------------------------------------------------------------------------------------------------------------------------------------------------------------------------------------------------------------------------------------------------------------------------------------------------------------------------------------------------------------------------------------------------------------------------------------------------------------------------------------------------------------------------------------------------------------------------------------------------------------------------------------------------------------------------------------------------------------------------------------------------------------------------------------------------------------------------------------------------------------------------------------------------------------------------------------------------------------------------------------------------------------------------------------------------------------------------------------------------------------------------------------------------------------------------------------------------------------------------------------------------------------------------------------------------------------------------------------------------------------------------------------------------"/>
                    <sequence id="seq_Hakea_flabellifolia" taxon="Hakea_flabellifolia" totalcount="4" value="GGTAGTTAAGGGTCGAGATACTGTCGGCCAGCAAATTAATGTGACTTGTGAGGTACAGCAATTATTAGGAAATAATCGAGTTAGAGCTGTAGCCATGAGTGCTACAGATGGCCTGATGAGGGGAATGGAAGTGATTGACACAGGAGCTCCTCTAAGTGTTCCAGTCGGTGGAGCAACTCTCGGACGAATTTTCAATGTTCTTGGAGAACCTGTTGATAATTTAGGTCCTGTAGATACCCGCACAACATCTCCTATTCATAGATCCGCGCCCGCCTTTATACAGTTAGATACCAAATTATCCATTTTTGAAACAGGAATTAAGGTAGTGGATCTTTTAGCTCCCTATCGCCGTGGAGGAAAAATCGGACTATTCGGGGGAGCTGGGGTGGGTAAAACAGTACTCATCATGGAATTGATCAACAACATTGCCAAAGCGCATGGCGGTGTATCTGTATTTGGCGGAGTAGGCGAACGTACTCGTGAAGGAAATGATCTTTACATGGAAATGAAAGAATCTGGAGTGATTAATGAACAAAATATTGCGCAGTGTAATAAAGCATCAATTCAATACTGATTCGTCCATAACCATAATTAGATGAATCTAGTTCATAGGAAA-------AAAATAAAGAGCCTCGGGTCAATAAAGACTGAGGAGATTGACTCAGGAACAAATTTA-TTAGGAGCTCCATTGCAAAATTC-GGGCCTAGCCATTAATAAAGAAGCGATGGGAACGACGAAACCTGTGACTGCAAAAGATTCTATTGAAAACGAATCCTAATGATTCATTGGGTGGGATGGCGGAACGAACCAGGAACCAATTCATTTATTCTGAGAGGTCATGGGCTGGCCCTACGAATGAAACCCTACTAATGAAACAGATATTGAAAGAGTAGATATTCGCCCGCGAAAGCCTTCTTATTGGATTGCAAAAATTTCGTCGATTCGATAAAGGGAAAAAGAAAGATTCGTTCTAAAACATTCTCT-AAAAAAAGAAAAGAAATTGTCCAGTTGTATATAC--AAACAAGATTCAAAAATTCCTACATG--------ACAGATTCAATCTC-AAAAACCCTACGATTCAGTTTCTTATTCAT-------------TAAAT-------AATAAAATAGATGTATATCTGTA-----ATATTATTGAATCGTTTCATTCGCGAGGAGCTGGATG----------------------------------------------------------------------------------------------------------------------------------------------------------------------------------------------------------------------------------------------------------------------------------------------------------------------------------------------------------------------------------------------------------------------------------------------------------GTCAGGGTCG----TCGGTTCCCGGGGT-GGGCTGCG--CGTGCACGACGTCCG-GACTAATGGC-ACAGTGG-CTTCTACCACCACTCGTCGTGACGCTCG-CCACACAGGGGGCCTTTGCCTTTGGGCCGGCCGCGCCCCT---AACG-GGACACGGGGGGCCAGACTCCGCTCCGCGC----ACCTC--CCGCCTTT----GTGGGGCG-G-----GGGTGGGCGGGCGACGCGATGCGTGACGCCCAGGCAGGCGTGCCCTCGGC-CGATGGCCTAGGGCGCAACTTGCGTTCAAAGACTCGATGGTTCACGGGATTCTGCAATTCACACCAAGTATCGCATTTCGCTACGTTCTTCATCGATGCGAGAGCCGAGATATCCGTTGCCGAGAGTCG-TTCGTGAGATTCGGATGTTGGGCGAGGCATATTAACTAACCAATTCGTTATTAGACCTTGTCATGGTATTTGAGTCTCCAAATACATTATTATTCTATACTCTTTCATATATATGGCGCAACCCAATCCTTGTTTTTCAAGCCTCTAATCCTTAC----------------------------TTTTTTTGAATCTAAATATCTAATATCTAAATAATAAGAAATTAACTCTTGACAGTAATATAT-------GTTGTATATGTAAATTTATGAAAATTCTAGATGTGAAAATATGCGGAATTCCTCCATGAAAGGGTA-TAAGATATAAGAATAGGAGGAAATCAATATGCTTATGCTGAAAT-AAGAAACAGGGGCCAATGAGATAGAAATAATGAAT--------CATAAAT-----------------------GTTCAGGTTCGAGTTCCATAGATAA-TATAGTATAGATGGGATTCTCT------ATAATGATAGAGAAATG-----------AAAGACTTCCTTATGATTCTTATTTTATGTACTTGATACTAC-TTGAATCTTTTTTTACCTACTTGATATTTTTAAAAAGGTTGGTTTAATTTGATTTTCAAATTCACTCATTGAATATTG-----AATGAGTAAAGGATTGAATTGGATTCGGTTGGATTGGATGGTACCAACGAAATTGAGTGCGAACTCCCGTTTCTTATTGAATTAACCGATCAACTTGAAATAGATCGATTCTTTACGAATCTACGGAAAATTTAGGTTATGACAATAAATCCAGTTTACTAATTGTGAAACGTTTCATTAATCGAATGTATCAACAGAATCATTTCATTATTTCGGCTAATAGTAATAGTTCTAAACAAAATCCATTTCTTTGGCACAACAAAAATTTAGATCTGAAAATGATATCAGAGGGGTTTGCAGTCATTGTGGAAATTCCATTCTCGCTGCGATTAGTATCTTCCCTAGAAGGGAAAGAACTAGTAAAATCCCGTAATTTACGATCAATTCATTCAATATTTTCTTTTTTAGAGGACAAATTATCACATTTAAATTTTCTGTCAGATATACTAATACCCTACCCCATTCATACGGAAATCTTAGTGCAAACCCTTCGCATCTGGGTAAAAGATGCCCCTTCTTTGCATTTATTGCGATTCTTTCTCTACGAGTATCATAATTGGAATAGTCTTATTACTCCAAAGAAATCCATTTCCACTTTTTCCAAAGAGAAT---CAAAGATTATTCGTCTTCCTATATAATTTTCATGTATATAAATGCGAATCCATATTTGTTTTTCTCCGTAAAAAATCTTCTCATTTACGATCAATGTCTTTTGGAGCCCTTCTTGAGCGAACACATTTCTATGG-AAAAAGAGAATATGTTGTAGTACTATCACCCTTATTCTACTAGAG-TTCTTGGGTCTATGTCAATTAAAGGACT------AAAAAAACATTACAAAGTCTTACCCATGCCCTGAAAATTTTTTGATCTTT-A-----AAAAAGAAGACTTTGTAAGTTTCATTAAGATTGAGAGTAATCATATGGATGGTAAATGATTCAGATTCAAATGGGAATTTATTGCTCATAGATGTTC----------------------------------------------------------------------------------------------------------------------------AATTTGAGCAGGAGAACGATGACTAAATTGGAATCGCTAACGAG----AAAAAAAAAGAGTTAGGGAATTTCAGAGAAACCCTGGAAGTAAAAATGGGCAATCCTGAGCCAAATCCTATTTTCAGAAAACAAAGACGGGTTCAGAAAGCAAGAAAAGGGGATAGGTGCAGAGACTCAATGGAGGCTATTCTAACGAATGGAGTTGACCGCGTTGGTA---------GAATCGAATCCTTCTATCGAAACAAAGATGAGGGATAAATCTATATACGTGTGTATACGTCCTGAAATAGAATATCAAACGATTAATGACGAGTCGCGTCCGTGTTGTATTTTTTATATGAAAAATGGAAAAATTATTTGGAATTGATTCCAAAGAATCGAATATTCAGTGATTGAACGATTCACTCCACAGTTTGATAGATCTTTTGAAGAACTTATTAATCGGACGAGAATAAAGATAGAGTCCCGTTCTACAT----------GTCAATATTGACAACAATGAAACTTTATAGTAAGAGG--------------------------------------------------------------------------------------------------------------------------------------------------------------------------------------------------------------------------------------------------------------------------------------------------------------------------------------------------------------------------------------------------------------------------------------------------------------------------------------------------------------------------------------------------------------------------------------------------------------------------------------------------------------------------------------------------------------------------------------------------------------------------------------------------------------------------------------------------------------------------------------------------------------------------------------------------------------------------------------------------------------------------------------------------------------------------------------------------------------------------------------------------------------------------------------------------------------------------------------------------------------------------------------------------------------------------------------------------------------------------------------------------------------------------------------------------------------------------------------------------------------------------------------------------------------------------------------------------------------------------------------------------------------------------------------------------------------------------------------------------------------------------------------------------------------------------------------------------------------------------------------------------------------------------------------------------------------------------------------------------------------------------------------------------------------------------------------------------------------------------------------------------------------------------------------------------------------------------------------------------------------------------------------------------------------------------------------------------------------------------------------------------------------------------------------------------------------------------------------------------------------------------------------------------------------------------------------------------------------------------------------------------------------------------------------------------------------------------------------------------------------------------------------------------------------------------------------------------------------------------------------------------------------------------------------------------------------------------------------------------------------------------------------------------------------------------------------------------------------------------------------------------------------------------------------------------------------------------------------------------------------------------------------------------------------------------------------------------------------------------------------------------------------------------------------------------------------------------------------------------------------------------------------------------------------------------------------------------------------------------------------------------------------------------------------------------------------------------------------------------------------------------------------------------------------------------------------------------------------------------------------------------------------------------------------------------------------------------------------------"/>
                    <sequence id="seq_Hakea_marginata" taxon="Hakea_marginata" totalcount="4" value="GGTAGTTAAGGGTCGAGATACTGTCGGCCAGCCAATTAATGTGACTTGTGAGGTACAGCAATTATTAGGAAATAATCGAGTTAGAGCTGTAGCCATGAGTGCTACAGATGGTCTGATGAGGGGAATGGAAGTGATTGACACGGGAGCTCCTCTAAGTGTTCCAGTCGGTGGAGCAACTCTCGGACGAATTTTCAATGTTCTTGGAGAACCTGTTGATAATTTAGGTCCTGTAGATACCCGCACAACATCTCCTATTCATAGATCCGCGCCCGCCTTTATACAGTTAGATACCAAATTATCTATTTTTGAAACAGGAATTAAGGTAGTGGATCTTTTAGCTCCCTATCGCCGTGGAGGAAAAATCGGACTATTCGGGGGAGCTGGGGTGGGTAAAACAGTACTCATCATGGAATTGATCAACAACATTGCCAAAGCGCATGGTGGTGTATCTGTATTTGGCGGAGTAGGCGAACGTACTCGTGAAGGAAATGATCTTTACATGGAAATGAAAGAATCTGGAGTGATTAATGAAGAAAATATTGCGCAGTGTAATAAAGCATCAATTGAATACTGATTCGTCCATAACCATAATTAGATGAATCTAGTTCATAGGAAA--AAAATAAAATAAAGAGCTTCGGGTCAATAAAGACTGAGGAGATTGACTCAGGAACAAATTTC-TTAGGAGCTCCATTGCAAAATTC-GGGCCTAGCCATTAATAAAGAAGCGATGGGAACGACGAAACCTGTGACTGCAAAAGATTCTATTGAAAACGAATCCTAATGATTCATTGGGTGGGATGGCGGAACGAACCAGGAACCAATTCATTTATTCTGAGAGGTCGTAGGATGG--------------CCCTACGAATGAAACAGATATTGAAAGAGTAGATATTCGCCCGCGAAAGCCTTCTTATTGGATTGGAAAAATTTCGTTGATTCGATAAAGGGAAAAAGAAAGATTCGTTCTAAAACATTCTCT-AAAAAAAGAAAAGAAATTGTCCAGTTGTATATAC--AAACAAGATTCAAAAATTCCTACATGTAGGTCTTACAGATTCAATCTCAAAAAACCCTACGATTCAGTTTCTTATTCAT-------------TAAAT-------AATAAAATAGATGTATATCTGTA-----ATATTATTGAATCGTTTCATTCGCGAGGAGCTGGATGGCGCGATGGATGTGAAGAAGTAGGCCATTATCTCGGCAATAATGAGCCAAGCTCGTATTTGCAGTGAATCCCCCCGTCAAGTAGTCGTGCATTACGATAGGAACTCCCAATTCTCTGGCAAATACAGCCCTTTTGATCATTTCTTCACATGTACCTGCCGTAGCATTCAAGTAATGTCCTTTGATTTCACCCGTTTCGGCCTGTGCTTTATAAATTGCTTCGGCACAAAATAAGAAACGGTCTCTCCAACGCATAAATGGTTGGGAGTTGACGTTTTCATCATCCTTGGTAAAATCAAGTCCACCGCGAAGACATTCATAAACCGCTCTACCATAGTTCTTAGCAGATAACCCTAATTTTGGTTTAATAGTACATCCCAATAGGGGTCGACCATATTTGTTCAATTTATCCCTCTCAACTTGGATACCATGAGGCGGGCCTTGTCAGGGTCG----TCGGTTCCCGGGGT-GGGCGGCG--CGTGCACGACGTCCG-GACTAATGGC-ACAGTGG-CTTCTACCACCACTCGTCGTGACGCTCG-CCACACAGGGGGCCTTTGCCTTTGGGCCGGCCGCGCCCCT---AACG-GGACACGGGGGGCCAGACTCCGCTCCGCGC----ACCTC--CCGCCCCG-----GAGGGCG-G-----GGGTGGGCGGGGGACGCGATGCGTGACGCCCAGGCAGGCGTGCCCTCGGCCCGATGGCCTAGGGCGCAACTTGCGTTCAAAGACTCGATGGTTCACGGGATTCTGCAATTCACACCAAGTATCGCATTTCGCTACGTTCTTCATCGATGCGAGAGCCGAGATATCCGTTGCCGAGAGTCG-TTCGTAAGATTCGGATGTTGGACGAGGCATATTAACTAACCAATTCGTTATTAGACCTTGTCATGGTATTTGAGTCTCCAAATACATTCTTATTCTATACTCTTTCATATATATGGCGCAACCCAATCCTTGTTTTTCAAGCCTCTAATCCTTAC-----------------------------TTTTTTTAATCTAAATATCGAATATCTAAATACTAAGAAATTAACTCTTGACAGTAATATAT-------GTTGTATATGTAAATTTATGAAAATTATAGATGTGAAAATATGCGGAATTCCTCCATGAAAGGGTA-TAAGATATAAGAATAGGCGGAAATCAATGTGCTTATGCTGAAAT-AAGAAACAGGGGCCAATGAGATAGAAATAATGAAT--------CATAAAT-----------------------GTTCAGGTTCGAGTTCCATAGATAA-TATAGTATAGATGGGATTCTCTATAATGATAATGATAGAGAAATGAAAGACTTCCTAAAGACTTCCTTATGATTCTTATTTTATGTACTTGATAC---------------------TACTTGATATTTTTAAAAAGGTTGGTTGAATTTCATTTTCAAATTCACTCATTGAATATTG-----AATGAGTAAAGGATTGAATTAGATTCGGTTGGATTGGATGGTACCAACGAAATTGAGTGCGAACTCCCGTTTCTTATTGAATTAACCGATCAACTTG-----------------------------------------------------------------------------------------------------------------------------------------------------------------------------------------------------------------------------------------------------------------------------------------------------------------------------------------------------------------------------------------------------------------------------------------------------------------------------------------------------------------------------------------------------------------------------------------------------------------------------------------------------------------------------------------------------------------------------------------------------------------------------------------------------------------------------------------------------------------------------------------------------------------------------------------------------------------------------------------------------------------------------------------------------------------------------------------------------------------------------------------------------------------------------------------------------------------------------------------------------------------------------------------------------------------------------------------------------------------------------------------------------------------------------------------------------------------------------------------------------------------------------------------------------------------------------------------------------------------------------------------------------------------------------------------------------------------------------------------------------------------------------------------------------------------------------------------------------------------------------------------------------------------------------------------------------------------------------------------------------------------------------------------------------------------------------------------------------------------------------------------------------------------------------------------------------------------------------------------------------------------------------------------------------------------------------------------------------------------------------------------------------------------------------------------------------------------------------------------------------------------------------------------------------------------------------------------------------------------------------------------------------------------------------------------------------------------------------------------------------------------------------------------------------------------------------------------------------------------------------------------------------------------------------------------------------------------------------------------------------------------------------------------------------------------------------------------------------------------------------------------------------------------------------------------------------------------------------------------------------------------------------------------------------------------------------------------------------------------------------------------------------------------------------------------------------------------------------------------------------------------------------------------------------------------------------------------------------------------------------------------------------------------------------------------------------------------------------------------------------------------------------------------------------------------------------------------------------------------------------------------------------------------------------------------------------------------------------------------------------------------------------------------------------------------------------------------------------------------------------------------------------------------------------------------------------------------------------------------------------------------------------------------------------------------------------------------------------------------------------------------------------------------------------------------------------------------------------------------------------------------------------------------------------------------------------------------------------------------------------------------------------------------------------------------------------------------------------------------------------------------------------------------------------------------------------------------------------------------------------------------------------------------------------------------------------------------------------------------------------------------------------------------------------------------------------------------------------------------------------------------------------------------------------------------------------------------------------------------------------------------------------------------------------------------------------------------------------------------------------------------------------------------------------------------------------------------------------------------------------------------------------------------------------------------------------------------------"/>
                    <sequence id="seq_Hakea_meisneriana" taxon="Hakea_meisneriana" totalcount="4" value="GGTAGTTAAGGGTCGAGATACTGTCGGCCAGCCAATTAATGTGACTTGTGAGGTACAGCAATTATTAGGAAATAATCGAGTTAGAGCTGTAGCCATGAGTGCTACAGATGGTCTGATGAGGGGAATGGAAGTGATTGACACGGGAGCTCCTCTAAGTGTTCCAGTCGGTGGAGCAACTCTCGGACGAATTTTCAATGTTCTTGGAGAACCTGTTGATAATTTAGGTCCTGTAGATACCCGCACAACATCTCCTATTCATAGATCCGCGCCCGCCTTTATACAGTTAGATACCAAATTATCTATTTTTGAAACAGGAATTAAGGTAGTGGATCTTTTAGCTCCCTATCGCCGTGGAGGAAAAATCGGACTATTCGGGGGAGCTGGGGTGGGTAAAACAGTACTCATCATGGAATTGATCAACAACATTGCCAAAGCGCATGGTGGTGTATCTGTATTTGGCGGAGTAGGCGAACGTACTCGTGAAGGAAATGATCTTTACATGGAAATGAAAGAATCTGGGGTGATTAATGAACAAAATATTGCGCAGTGTAATAAAGCATCAATTGAATACTGATTCGTCCATAACCATAATTAGATGAATCTAGTTCATAGGAAA--AAAATAAAATAAAGAGCTTCGGGTCAATAAAGACTGAGGAGATTGACTCAGGAACAAATTTC-TTAGGAGCTCCATTGCAAAATTC-GGGCCTAGCCATTAATAAAGAAGCGATGGGAACGACGAAACCTGTGACTGCAAAAGATTCTATTGAAAACGAATCCTAATGATTCATTGGGTGGGATGGCGGAACGAACCAGGAACCAATTCATTTATTCTGAGAGGTCGTGGGATGG--------------CCCTACGAATGAAACAGATATTGAAAGAGTAGATATTCGCCCGCGAAAGCCTTCTTATTGGATTGCAAAAATTTCGTTGATTCAATAAAGGGAAAAAGAAAGATTCGTTCTAAAACATTCTCT-AAAAAAAGAAAAGAAATTGTCCAGTTGTATATAC--AAACAAGATTCAAAAATTCCTACATG--------ACAGATTCAATCTCAAAAAACTCTACGATTCAGTTTCTTATTCAT-------------TAAAT-------AATAAAATAGATGTATATCTGTA-----ATATTATTGAATCGTTTCATTCGCGAGGAGCTGGATGGCGCGATGGATGTGAAGAAGTAGGCCATTATCTCGGCAATAATGAGCCAAGCTCGTATTTGCAGTGAATCCCCCCGTCAAGTAGTCGTGCATTACGATAGGAACTCCCAATTCTCTGGCAAATACAGCCCTTTTGATCATTTCTTCACATGTACCTGCCGTAGCATTCAAGTAATGTCCTTTGATTTCACCCGTTTCGGCCTGTGCTTTATAAATTGCTTCGGCACAAAATAAGAAACGGTCTCTCCAACGCATAAATGGTTGGGAGTTGACGTTTTCATCATCCTTGGTAAAATCAAGTCCACCGCGAAGACATTCATAAACCGCTCTACCATAGTTCTTAGCAGATAACCCCAATTTTGGTTTAATAGTACATCCCAATAGGGGTCGACCATATTTGTTCAATTTATCCCTCTCAACTTGGATACCATGAGGCGGGCCTTGTCAGGGTCG----TCGGTTCCCGGGGT-GGGCGGCG--CGTGCACGACGTCCG-GACTAATGGC-ACAGTGG-CTTCTACCACCACTCGTCGTGACGCTCG-CCACACAGGGGGCCTTTGCCTTTGGGCCGGCCGCGCCCCT---AACG-GGACACGGGGGGCCAGACTCCGCTCCGCGC----ACCTC--CCGCCCCTTAGAAGGGGGCG-G-----GGGTGGGCGGGCGACGCGATGCGTGACGGCCAGGCGGGCGTGCCCCCGGCGGGATGGCGTACGGCGCAACTTGCGTTAAAAGACTCGATGGTTCACGGGATTCTGCAATTCACACCAAGTATCGCATTTCGCTACTTTCTTCATCGATGCGAGAGCCAACATATCCGTTGCCGAGAGTCG-TTC-TGAGATTCGGATGATGGACGAGGCATATTAACTAACCAATTCGTTATTAGACCTTGTCATGGTATTTGAGTCTCCAAATACATTATTATTCTATACTCTTTCATATATATGGCGCAACCCAATCCTTGTTTTTCAAGCCTCTAATCCTTACTTTTTTTTAATCTAAATATCGAATATACTTTTTTTTAATCTAAATATCGAATATCTAAATAATAAGAAATTAACTCTTGACAGTAATATAT-------GTTGTATATGTAAATTTATGAAAATTATAGATGTGAAAATATGCGGAATTCCTCCATGAAAGGGTA-TAAGATATAAGAATAGGCGGAAATCAATGTGCTTATGCTGAAAT-AAGAAACAGGGGCCAATGAGATAGAAATAATGAAT--------CATAAAT-----------------------GTTCAGGTTCGAGTTCCATAGATAA-TATAGTATAGATGGGATTCTCTATAATGATAATGATAGAGAAATG-----------AAAGACTTCCTTATGATTCTTATTTTATGTACTTGATACTAC-TTGAATCTTTTTTTACCTACTTGATATTTTTAAAAAGGTTGGTTGAATTTCATTTTCAAATTCACTCATTGAATATTG-----AATGAGTAAAGGATTGAATTAGATTCGGTTGGATTGGATGGTACCAACGAAATTGAGTGCGAACTCCCGTTTCTTATTGAATTAACCGATCAACTTGAAATAGATCGATTCTTTACGAATCTACGGAAAATTTAGGTTATGACAATAAATCCAGTTTACTAATTGTTAAACGTTTCATTAATCGAATGTATCAACAGAATCATTTCATTATTTCGGCTAATAGTAATAGTTCTAAACAAAATAAATTTCTTTGGCACAACAAAAATTTAGATCTGAAAATGATATCAGAGGGGTTTGCAGTCATTGTGGAAATTCCATTCTCGCTGCGATTAGTATCTTCCCTAGAAGGGAAAGAACTAGTAAAATCCCGCAATTTACGATCAATTCATTCAATATTTTCTTTTTTAGAGGACAAATTATCACATTTAAATTTTCTGTCAGATATACTAATACCCTATCCCATTCATCCGGAAATCTTAGTGCAAACCCTTCGCATCTGGGTAAAAGATGCCCCTTCTTTGCATTTATTGCGATTCTTTCTCCACGAGTATCATAATTGGAATAGTCTTATTACTCCAAAGAAATCCATTTCCACTTTTTCCAAAGAGAAT---CAAAGATTATTCGTGTTCCTATATAATTTTCATGTATATAAATGCGAATCCATATTTGTTTTTCTCCGTAAAAAATCTTCTCATTTACGATCAATGTCTTTTGGAGCCCTTCTTGAGCGAACACATTTCTATGG-AAAAAGAGAATATCTTGTAGTACTATCACCCTTATTCTACTAGAGTTTCTTGGGTCTATGTCAATTAAAGGACT-------AAAAAATATTACAAAGTCTTACCCATACCCTGAAAATTTTTGGATCTTT-A-----AAAAAGAAGACTTTGTAAGTTTCATTAAGATTAAGAGTAATCTTATGGATGGTAAATGATTCAGATTCAAATGGGAATTTCTTGCTCATAGATGTTCATTCATACGTATATCTT-ATATATCACATACCACAAGACTTGTGGTAAGAGAGAAAGATTTTTGCTCGGATTTGTTTGTG----------------ATAGTAGTGTGAGTGAGAAACATAACTCAATTTGAGAAGGAGAACGATGACTAAATTGGAATCGCTAACGAGAAAAAAAAAAAAAAAGTTAGGGAATTTCAGAGAAACCCTGGAAGTAAAAATGGGCAATCCTGAGCCAAATCCTATTTTCAGAAAACAAAGACGGGTTCAGAAAGCAAGAAAAGGGGATAGGTGCAGAGACTCAATGGAGGCTATTCTAACGAATGGAGTTGACCGCGTTGGTA---------GAATCGAATCCTTCTATCGAAACAAAGATGAGGGATAAATCTATATACGTGTGTATACGTCCTGAAATAGAATATCAAACGATTAATAACGAGTCGCGTCCGTGTTGTATTTTTTATATGAAAAATGGAAAAATTATTTGGAATTGATTCCAAAGAATCGAATATTCAGTGATTGAACGATTCACTCCACAGTTTGATAGATCTTTTGAAGAACTTATTAATCGGACGAGAATAAAGATAGAGTCCCGTTCTACAT----------GTCAATATTGACAACAATGAAACTTTATAGTAAGAGG--------------------------------------------------------------------------------------------------------------------------------------------------------------------------------------------------------------------------------------------------------------------------------------------------------------------------------------------------------------------------------------------------------------------------------------------------------------------------------------------------------------------------------------------------------------------------------------------------------------------------------------------------------------------------------------------------------------------------------------------------------------------------------------------------------------------------------------------------------------------------------------------------------------------------------------------------------------------------------------------------------------------------------------------------------------------------------------------------------------------------------------------------------------------------------------------------------------------------------------------------------------------------------------------------------------------------------------------------------------------------------------------------------------------------------------------------------------------------------------------------------------------------------------------------------------------------------------------------------------------------------------------------------------------------------------------------------------------------------------------------------------------------------------------------------------------------------------------------------------------------------------------------------------------------------------------------------------------------------------------------------------------------------------------------------------------------------------------------------------------------------------------------------------------------------------------------------------------------------------------------------------------------------------------------------------------------------------------------------------------------------------------------------------------------------------------------------------------------------------------------------------------------------------------------------------------------------------------------------------------------------------------------------------------------------------------------------------------------------------------------------------------------------------------------------------------------------------------------------------------------------------------------------------------------------------------------------------------------------------------------------------------------------------------------------------------------------------------------------------------------------------------------------------------------------------------------------------------------------------------------------------------------------------------------------------------------------------------------------------------------------------------------------------------------------------------------------------------------------------------------------------------------------------------------------------------------------------------------------------------------------------------------------------------------------------------------------------------------------------------------------------------------------------------------------------------------------------------------------------------------------------------------------------------------------------------------------------------------------------------"/>
                    <sequence id="seq_Hakea_candolleana" taxon="Hakea_candolleana" totalcount="4" value="GATAGTTAAGGGTCGAGATACTGTCGGCCAGCAAATTAATGTGACTTGTGAGGTACAGCAATTATTAGGAAATAATCGAGTTAGAGCTGTAGCCATGAGTGCTACAGATGGCCTGATGAGGGGAATGGAAGTGATTGACACAGGAGCTCCTCTAAGTGTTCCAGTCGGTGGAGCAACTCTCGGACGAATTTTCAATGTTCTTGGAGAGCCTGTTGATAATTTAGGTCCTGTAGATACCCGCACAACATCTCCTATTCATAGATCCGCGCCCGCCTTTATACAGTTAGATACCAAATTATCTATTTTTGAAACAGGAATTAAGGTAGTGGATCTTTTAGCTCCCTATCGCCGTGGAGGAAAAATCGGACTATTCGGGGGAGCTGGGGTGGGTAAAACAGTACTCATCATGGAATTGATCAACAACATTGCCAAAGCGCATGGCGGTGTATCTGTATTTGGCGGAGTAGGCGAACGTACTCGTGAAGGAAATGATCTTTACATGGAAATGAAAGAATCTGGAGTGATTAATGAACAAAATATTGCGCAGTGTAATAAAGCATCAATTTAATACTGATTCGTCCATAACCATAATTAGATGAATCTAGTTCATAGGAAA-------AAAATAAAGAGCCTCGGGTCAATAAAGACTGAGGAGATTGACTCAGGAACAAATTTA-TTAGGAGCTCCATTGCAAAATTT-GGGCCTAGCCATTAATAAAGAAGCGATGGGAACGACGAAACCTGTGACTGCAAAAGATTCTATTGAAAACGAATCCTAATGATTCATTGGGTGGGATGGCGGAACGAACCAGGAACCAATTCATTTATTCTGAGAGGTCGTGGGCTGGCCCTACGAATGAAACCCTACGAATGAAACAGATATTGAAAGAGTAGATATTCGCCCGCGAAAGCCTTCTTATTGGATTGCAAAAATTGCGTCGATTCGATAAAGGGAAAAAGAAAGATTCGTTCTAAAACATTCTCT-AAAAAAAGAAAAGAAATTGTCCAGTTGTATATAC--AAACAAGATTCAAAAATTCCTACATG--------ACAGATTCAATCTCAAAAAACCCTACGATTCAGTTTCTTATTCATTAAATAATAAAA-TAAAT-------AATAAAATAGATGTATATCTGTA-----ATATTATTGAATCGTTTCATTCGCGAGGAGCTGGATGGCGCGATGGATGTGAAGAAGTAGGCCATTATCTCGGCAATAATGAGCCAAGCTCGTATTTGCAGTGAATCCTCCCGTCAAGTAATCGTGCATTACGATAGGAACTCCCAATTCTCTGGCAAATACAGCCCTTTTGATCATTTCTTCACATGTACCTGCCGTAGCATTCAAGTAATGTCCTTTGATTTCACCCGTTTCGGCCTGTGCTTTATAAAGTGCTTCGGCACAAAATAAGAAACGGTCTCTCCAACGCATAAATGGTTGGGAGTTGACGTTTTCATCATCCTTGGTAAAATCAAGTCCACCGCGAAGACATTCATAAACCGCTCTACCATAGTTCTTAGCAGATAACCCCAATTTTGGTTTAATAGTACATCCCAATAGGGGTCGACCATATTTGTTCAATTTATCCCTCTCAACTTGGATACCATGAGGCGGGCCTTGTCAGGGTCG----TCGGTTCCCGGGGT-GGGCTGCG--CGCGCACGACGTCCG-GACTAATGGC-ACAGTGG-CTTCTACCACCACTCGTCGTGACGCTCG-CCACACAGGGGGCCTTTGCCTTTGGGCCGGCCGCGCCCCT---AACG-GGACACGGGGGGCCAGACTCCGCTCCGCGC----ACCTC--CCGCCCCT----GGGGGGCG-G-----GGGTGGGCGGGCGACGCGATGCGTGACGCCCAGGCAGGCGTGCCCTCGGC-CGATGGCCTAGGGCGCAACTTGCGTTCAAAGACTCGATGGTTCACGGGATTCTGCAATTCACACCAAGTATCGCATTTCGCTACGTTCTTCATCGATGCGAGAGCCGAGATATCCGTTGCCGAGAGTCG-TTCGTGAGATTCGGATGTTGGACGAGGCATATTAACTAACCAATTCGTTATTAGACCTTGTCATGGTATTTGAGTCTCCAAATACATTATTATTCTATACTCTTTCATATATATGGCGCAACCCAATCCTTGTTTTTCAAGCCTCTAATCCTTAC----------------------------TTTTTTTGAATCTAAATATTTAATATCTAAATAATAAGAAATTAACTCTTGACAGTAATATAT-------GTTGTATATGTAAATTTATGAAAATTCTAGATGTGAAAATATGCGGAATTCCTCCATGAAAGGGTA-TAAGATATAAGAATAGGAGGAAATCAATGTGCTTATGCTGAAAT-AAGAAACAGGGGCCAATGAGATAGAAATAATGAAT--------CATAAAT-----------------------GTTCAGGTTCG----------ATAA-TATAGTATAGATGGGATTCTCT------ATAATGATAGAGAAATG-----------AAAGACTTCCTTATGATTCTTATTTTATGTACTTGATACTAC-TTGAATCTTTTTTTACCTACTTGATATTTTTAAAAAGGTTGGTTTAATTTCATTTTCAAATTCACTCATTGAATATTG-----AATGAGTAAAGGATTGAATTGGATTCGGTTGGATTGGATGGTACCAACGAAATTGAGCGCGAACTCCCGTTTCTTATTGAATTAACCGATCAACTTG----------------------------------------------------------------------------------------------------------------------------------------------------------------------------------------------------------------------------------------------------------------------------------------------------------------------------------------------------------------------------------------------------------------------------------------------------------------------------------------------------------------------------------------------------------------------------------------------------------------------------------------------------------------------------------------------------ATCACTCTTATTCTACTAGAG-TTCTTGGGTCTATGTCAATTAAAGGACT------AAAAAAACATTACAAAGTCTTACCCATGCCCTGAAAATTTTTTGATCTTT-A-----AAAAAGAAGACTTTGTAAGTTTCATTAAAATTGAGAGTAATCATATGGATGGTAAATGATTCAGATTCAAATGGGAATTTCTTGCTCATAGATGTTC----------------------------------------------------------------------------------------------------------------------------AATTTGAGAAGGAGAACGATGACTAAATTGGAATCGCTAACGAG---AAAAAAAAAAGAGTTAGGGAAT------------------------------------------------------------------------------------------------------------------------------------------------------------------------------------------------------------------------------------------------------------------------------------------------------------------------------------------------------------------------------------------------------------------------------------------------------------------------------------------------------------------------------------------------------------------------------------------------------------------------------------------------------------------------------------------------------------------------------------------------------------------------------------------------------------------------------------------------------------------------------------------------------------------------------------------------------------------------------------------------------------------------------------------------------------------------------------------------------------------------------------------------------------------------------------------------------------------------------------------------------------------------------------------------------------------------------------------------------------------------------------------------------------------------------------------------------------------------------------------------------------------------------------------------------------------------------------------------------------------------------------------------------------------------------------------------------------------------------------------------------------------------------------------------------------------------------------------------------------------------------------------------------------------------------------------------------------------------------------------------------------------------------------------------------------------------------------------------------------------------------------------------------------------------------------------------------------------------------------------------------------------------------------------------------------------------------------------------------------------------------------------------------------------------------------------------------------------------------------------------------------------------------------------------------------------------------------------------------------------------------------------------------------------------------------------------------------------------------------------------------------------------------------------------------------------------------------------------------------------------------------------------------------------------------------------------------------------------------------------------------------------------------------------------------------------------------------------------------------------------------------------------------------------------------------------------------------------------------------------------------------------------------------------------------------------------------------------------------------------------------------------------------------------------------------------------------------------------------------------------------------------------------------------------------------------------------------------------------------------------------------------------------------------------------------------------------------------------------------------------------------------------------------------------------------------------------------------------------------------------------------------------------------------------------------------------------------------------------------------------------------------------------------------------------------------------------------------------------------------------------------------------------------------------------------------------------------------------------------------------------------------------------------------------------------------------------------------------------------------------------------------------------------------------------------------------------------------------"/>
                    <sequence id="seq_Hakea_eneabba" taxon="Hakea_eneabba" totalcount="4" value="GGTAGTTAAGGGTCGAGATACTGTCGGCCAGCCAATTAATGTGACTTGTGAGGTACAGCAATTATTAGGAAATAATCGAGTTAGAGCTGTAGCCATGAGTGCTACAGATGGTCTGATGAGGGGAATGGAAGTGATTGACACGGGAGCTCCTCTAAGTGTTCCAGTCGGTGGAGCAACTCTCGGACGAATTTTCAATGTTCTTGGAGAACCTGTTGATAATTTAGGTCCTGTAGATACCCGCACAACATCTCCTATTCATAGATCCGCACCCGCCTTTATACAGTTAGATACCAAATTATCTATTTTTGAAACAGGAATTAAGGTAGTGGATCTTTTAGCTCCCTATCGCCGTGGAGGAAAAATCGGACTATTCGGGGGAGCTGGGGTGGGTAAAACAGTACTCATCATGGAATTGATCAACAACATTGCCAAAGCGCATGGTGGTGTATCTGTATTTGGCGGAGTAGGCGAACGTACTCGTGAAGGAAATGATCTTTACATGGAAATGAAAGAATCTGGAGTGATTAATGAACAAAATATTGC---------------------------------------------------------------------------------------------------------------------------------------------------------------------------------------------------------------------------------------------------------------------------------------------------------------------------------------------------------------------------------------------------------------------------------------------------------------------------------------------------------------------------------------------------------------------------------------------------------------------------------------------------------------------------------------------------------------------------------------------------------------------------------------------------------------------------------------------------------------------------------------------------------------------------------------------------------------------------------------------------------------------------------------------------------------------------------------------------------------------------------------GTCAGGGTCG----TCGGTTCCCGGGGT-GGGCGGCG--CGTGCACGACGTCCG-GACTAATGGC-ACAGTGG-CTTCTACCACCACTCGTCGTGACGCTCG-CCACACAGGGGGCCTTTGCCTTTGGGCCGGCCGCGCCCCT---AACG-GGACACGGGGGGCCAGACTCCGCTCCGCGC----ACCTC--CCGCCCCG-----GAGGGCG-G-----GGGTGGGCGGGGGACGCGATGCGTGACGCCCAGGCAGGCGTGCCCTCGGCCCGATGGCCTAGGGCGCAACTTGCGTTCAAAGACTCGATGGTTCACGGGATTCTGCAATTCACACCAAGTATCGCATTTCGCTACGTTCTTCATCGATGCGAGAGCCGAGATATCCGTTGCCGAGAGTCG-TTCGTGAGATTCGGATGTTGGACGAGGCA----------------------------------------------------------------------------------------------------------------------------------------------------------------------------------------------------------------------------------------------------------------------------------------------------------------------------------------------------------------------------------------------------------------------------------------------------------------------------------------------------------------------------------------------------------------------------------------------------------------------------------------------------------------------------------------------------------------------------------------------------------------------------------------------------------------------------------------------------------------------------------------------------------------------------------------------------------------------------------------------------------------------------------------------------------------------------------------------------------------------------------------------------------------------------------------------------------------------------------------------------------------------------------------------------------------------------------------------------------------------------------------------------------------------------------------------ATCACCCTTATTCTACTAGAG-TTCTTGGGTCTATGTCAATTAAAGGACT-------AAAAAACATTACAAAGTCTTACCCATGCCCTGAAAATTTTTGGATCTTT-A-----AAAAAGAAGACTTTGTAAGTTTCATTAAGATTAAGAGTAATCTTATGGATGGTAAATGATTCAGATTCAAATGGGAATTTCTTGCTCATAGATGTTCATTCATACGTATATCTT-ATATATCACATACCACAAGACTTGTGGTAAGAGAGAAAGATTTTTGCTCGGATTTGTTTGTG----------------ATAGTAGTGTGAGTGAGAAACATAACTCAATTTGAGAAGGAGAACGATGACTAAATTGGAATCGCTAACGAG--AAAAAAAAAAAGAGTTAGGGAAT------------------------------------------------------------------------------------------------------------------------------------------------------------------------------------------------------------------------------------------------------------------------------------------------------------------------------------------------------------------------------------------------------------------------------------------------------------------------------------------------------------------------------------------------------------------------------------------------------------------------------------------------------------------------------------------------------------------------------------------------------------------------------------------------------------------------------------------------------------------------------------------------------------------------------------------------------------------------------------------------------------------------------------------------------------------------------------------------------------------------------------------------------------------------------------------------------------------------------------------------------------------------------------------------------------------------------------------------------------------------------------------------------------------------------------------------------------------------------------------------------------------------------------------------------------------------------------------------------------------------------------------------------------------------------------------------------------------------------------------------------------------------------------------------------------------------------------------------------------------------------------------------------------------------------------------------------------------------------------------------------------------------------------------------------------------------------------------------------------------------------------------------------------------------------------------------------------------------------------------------------------------------------------------------------------------------------------------------------------------------------------------------------------------------------------------------------------------------------------------------------------------------------------------------------------------------------------------------------------------------------------------------------------------------------------------------------------------------------------------------------------------------------------------------------------------------------------------------------------------------------------------------------------------------------------------------------------------------------------------------------------------------------------------------------------------------------------------------------------------------------------------------------------------------------------------------------------------------------------------------------------------------------------------------------------------------------------------------------------------------------------------------------------------------------------------------------------------------------------------------------------------------------------------------------------------------------------------------------------------------------------------------------------------------------------------------------------------------------------------------------------------------------------------------------------------------------------------------------------------------------------------------------------------------------------------------------------------------------------------------------------------------------------------------------------------------------------------------------------------------------------------------------------------------------------------------------------------------------------------------------------------------------------------------------------------------------------------------------------------------------------------------------------------------------------------------------------------------"/>
                    <sequence id="seq_Hakea_francisiana" taxon="Hakea_francisiana" totalcount="4" value="GGTAGTTAAGGGTCGAGATACTGTCGGCCAGCAAATTAATGTGACTTGTGAGGTACAGCAATTATTAGGAAACAATCGAGTTAGAGCTGTAGCCATGAGTGCTACAGATGGCCTGATGAGGGGAATGGAAGTGATTGACACGGGAGCTCCTCTAAGTGTTCCAGTCGGTGGAGCAACTCTCGGACGAATTTTCAATGTTCTTGGAGAACCTGTTGATAATTTAGGTCCTGTAGATACCCGCACAACATCTCCTATTCATAGATCCGCGCCCGCCTTTATACAGTTAGATACCAAATTATCTATTTTTGAAACAGGAATTAAGGTAGTGGATCTTTTACCTCCCTATCGCCGTGGAGGAAAAATCGGACTATTCGGGGGAGCTGGGGTGGGTAAAACAGTACTCATCATGGAATTGATCAACAACATTGCCAAAGCGCATGGCGGTGTATCTGTATTTGGCGGAGTAGGCGAACGTACTCGTGAAGGAAATGATCTTTACATGGAAATGAAAGAATCTGGAGTGATTAATGAACAAAATATTGCGCAGTGTAATAAAGCATCAATTCAATACTGATTCGTCCATAACCATAATTAGACGAATCTAGTTCATAGGAAA--AAAATAAAATAAAGAGCCTCGGGTCAATAAAGACTGAGGAGATTGACTCAGGAACAAATTTC-TTAGGAGCTCCATTGCAAAATTC-GGGCCTAGCCATTAATAAAGAAGCGATGGGAACGACGAAACCTGTGACTGCAAAAGATTCTATTGAAAACGAATCCTAATGATTCATTGGGTGGGATGGCGGAACGAACCAGGAACCAATTCATTTATTCTGAGAGGTCGTGGGATGG--------------CCCTACGAATGAAACAGATATTGAAAGAGTAGATATTCGCCCGCGAAAGCCTTCTTATTGGATTGCAAAAATTTCGTCGATTCGATAAAGGGAAAAAGAAAGATTCGTTCTAAAACATTCTCT-AAAAAAAGAAAAGAAATTGTCCAGTTGTATATAC--AAACAAGATTCAAAAATTCCTACATG--------ACAGATTCAATCTCAAAAAACCCTACGATTCCGTTTCTTATTCAT-------------TCAAT-------AATAAAATAGATGTATATCTGTA-----ATATTATTGAATCGTTTCATTCGCGAGGAGCTGGATGGCGCGATGGATGTGAAGAAGTAGGCCATTATCTCGGCAATAATGAGCCAAGCTCGTATTTGCAGTGAATCCCCCCGTCAAGTAGTCGTGCATTACGATAGGAACTCCCAATTCTCTGGCAAATACAGCCCTTTTGATCATTTCTTCACATGTACCTGCCGTAGCATTCAAGTAATGTCCTTTGATTTCACCCGTTTCGGCCTGTGCTTTATAAATTGCTTCGGCACAAAATAAGAAACGGTCTCTCCAACGCATAAATGGTTGGGAGTTGACGTTTTCATCATCCTTGGTAAAATCAAGTCCACCGCGAAGACATTCATAAACCGCTCTACCATAGTTCTTAGCAGATAACCCCAATTTTGGTTTAATAGTACATCCCAATAGGGGTCGACCATATTTGTTCAATTTATCCCTCTCAACTTGGATACCATGAGGCGGGCCTT---------------------------------------------------------------------------------------------------------------------------------------------------------------------------------------------------------------------------------------------------------------------------------------------------------------------------------------------------------------------------------------------------------------------------------------------TATTAACTAACCAACTCGTTATTAGACCTTGTCATGGTATTTGAGTCTCCAAATACATTATTATTCTATACTCTTTCATATATATGGCGCAACCCAATCCTTGTTTTTCAAGCCTCTAATCCTTAC----------------------------TTTTTTTTAATCTA-------AATATCTAAATAATAAGAAATTAACTCTTGACAGTAATATAT-------GTTGTATATGTAAATTTATGAAAATTATAGATGTGAAAATATGCGGAATTCCTCCATGAAAGGGTA-TAAGATATAAGAATAGGCGGAAATCAATGTGCTTATGCTGAAAT-AAGAAACAGGGACCAATGAGATAGAAATAATGAAT--------CATAAAT-----------------------GTTCAGGTTCGAGTTCCATAGATAA-TATAGTATAGATGGGATTCTCTATAATGATAATGATAGAGAAATC-----------AAAGACTTCCTTATGATTCTTATTTTATGTACTTGATACTAC-TTGAATCTTTTTTTACCTACTTGATATTTTTAAAAAGGTTGGTTGAATTTCATTTTAAAATTCACTCATTGAATATTG-----AATGAGTAAAGGATTGAATTAGATTCGGTTGGATTGGATGGTACCAACGAAATTGAGTGCGAACTCCCGTTTCTTATTGAATTAACCGATCAACTTG----------------------------------------------------------------------------------------------------------------------------------------------------------------------------------------------------------------------------------------------------------------------------------------------------------------------------------------------------------------------------------------------------------------------------------------------------------------------------------------------------------------------------------------------------------------------------------------------------------------------------------------------------------------------------------------------------ATCACCCTTATTCTACTAGAG-TTCTTGGGTCTATGTCAATTAAAGGACT------AAAAAAACATTACAAAGTCTTACCCATGCCCTGAAAATTTTTGGATCTTT-A-----AAAAAGAAGACTTTGTAAGTTTCATTAAGATTAAGAGTAATCTTATGGATGGTAAATGATTCAGATTCAAATGGGAATTTCTTGCTCATAGATGTTCATTCATACGTATATCTT-ATATATCACATACCACAAGACTTGTGGTAAGAGAGAAAGATTTTTGCTCGGATTTGTTTGTG----------------ATAGTAGTGTGAGTGAGAAACATAACTCAATTTGAGAAGGAGAACGATGACTAAATTGGAATCGCTAACGAG---AAAAAAAAAAGAGTTAGGGAATTTCAGAGAAACCCTGGAAGTAAAAATGGGCAATCCTGAGCCAAATCCTATTTTCAGAAAACAAAGACGGGTTCAGAAAGCAAGAAAAGGGGATAGGTGCAGAGACTCAATGGAGGCTATTCTAACGAATGGAGTTGACCGCGTTGGTA---------GAATCGAATCCTTCTATCGAAACAAAGATGAGGGATAAATCTATATACGTGTGTATACGTCCTGAAATAGAATATCAAACGATTAATGACGAGTCGCGTCCGTGTTGTATTTTTTATATGAAAAATGGAAAAATTATTTGGAATTGATTCCAAAGAATCGAATATTCAGTGATTGAACGATTCACTCCACAGTTTGATAGATCTTTTGAAGAACTTATTAATCGGACGAGAATAAAGATAGAGTCCCGTTCTACAT----------GTCAATATTGACAACAATGAAACTTTATAGTAAGAGG--------------------------------------------------------------------------------------------------------------------------------------------------------------------------------------------------------------------------------------------------------------------------------------------------------------------------------------------------------------------------------------------------------------------------------------------------------------------------------------------------------------------------------------------------------------------------------------------------------------------------------------------------------------------------------------------------------------------------------------------------------------------------------------------------------------------------------------------------------------------------------------------------------------------------------------------------------------------------------------------------------------------------------------------------------------------------------------------------------------------------------------------------------------------------------------------------------------------------------------------------------------------------------------------------------------------------------------------------------------------------------------------------------------------------------------------------------------------------------------------------------------------------------------------------------------------------------------------------------------------------------------------------------------------------------------------------------------------------------------------------------------------------------------------------------------------------------------------------------------------------------------------------------------------------------------------------------------------------------------------------------------------------------------------------------------------------------------------------------------------------------------------------------------------------------------------------------------------------------------------------------------------------------------------------------------------------------------------------------------------------------------------------------------------------------------------------------------------------------------------------------------------------------------------------------------------------------------------------------------------------------------------------------------------------------------------------------------------------------------------------------------------------------------------------------------------------------------------------------------------------------------------------------------------------------------------------------------------------------------------------------------------------------------------------------------------------------------------------------------------------------------------------------------------------------------------------------------------------------------------------------------------------------------------------------------------------------------------------------------------------------------------------------------------------------------------------------------------------------------------------------------------------------------------------------------------------------------------------------------------------------------------------------------------------------------------------------------------------------------------------------------------------------------------------------------------------------------------------------------------------------------------------------------------------------------------------------------------------------------------"/>
                    <sequence id="seq_Hakea_longiflora" taxon="Hakea_longiflora" totalcount="4" value="---------------------------------------------------------------------------------------------------------------------------------------------------------------------------------------------------------------------------------------------------------------------------------------------------------------------------------------------------------------------------------------------------------------------------------------------------------------------------------------------------------------------------------------------------------------------------------------------------------------------------------------------------------------------------------------------------------------------------------------------------------------------------------------------------------------------------------------------------------------------------------------------------------------------------------------------------------------------------------------------------------------------------------------------------------------------------------------------------------------------------------------------------------------------------------------------------------------------------------------------------------------------------------------------------------------------------------------------------------------------------------------------------------------------------------------------------------------------------------------------------------------------------------------------------------------------------------------------------------------------------------------------------------------------------------------------------------------------------------------------------------------------------------------------------------------------------------------------------------------------------------------------------------------------------------------------------------------------------------------------------------------------------------------------------------------------------------------------------------------------------------------------------TATTAACTAACCAATTTGTTATTAGACCTTGTCATGGTATTTGAGTCTCCAAATACATTATTATTCTATACTCTTTCATATATATGGCGCAACCCAATCCTTGTTTTTCAAGCCTCTAATCCTTAC----------------------------TTTTTTTGAATCTAAATATCTAATATCTAAATAATAAGAAATTAACTCTTGACAGTAATATAT-------GTTGTATATGTAAATTTATGAAAATTCTAGATGTGAAAATATGCGGAATTCCTCCATGAAAGGGTATTAAAATAGAAGAATAAGCGGAAATCAATGTGCTTATGCTGAAAT-AAGAAACAGGGGCCAATGAGATAGAAATAATGAAT--------CATAAAT-----------------------GTTCAGGTTCGAGTTCCATAGATAA-TATAGTATAGATGGGATTCTCT------ATAATGATAGAGAAATG-----------AAAGACTTCCTTATGATTCTTATTTTATGTACTTGATACTAC-TTGAATCTTTTTTTACCTACTTGATATTTTAAAAAAGGTTGGTTTAATTTCATTTTCAAATTCACTCATTGAATATTG-----AATGAGTAAAGGATTGAATTGGATTCGGTTGGGTTGGATGGTACCAACGAAATTGAGTGCGAACTCCCGTTTCTTATTGAATTAACCGATCAACTTG----------------------------------------------------------------------------------------------------------------------------------------------------------------------------------------------------------------------------------------------------------------------------------------------------------------------------------------------------------------------------------------------------------------------------------------------------------------------------------------------------------------------------------------------------------------------------------------------------------------------------------------------------------------------------------------------------ATCACCCTTATTCTACTAGAG-TTTTTGGGTCTATGTCAATTAAAGGACT------AAAAAAACATTACAAAGTCTTACCTATGCCCTGAAAATTTTTTGATCTTT-A-----AAAAAGAAGACTTTATAAGTTTCATTAAGATTAAGAGTAATCATATGGATGGTAAATGAGTCAGATTCAAATGGGAATTTCTTGCTCATAGATGTTC----------------------------------------------------------------------------------------------------------------------------AATATGAGAAGGAGAACGATGACTAAATTGGAATAGCTAACGAG-----AAAAAAAAGAGT--------TTCAGAGAAACCCTGGAAGTAAAAATGGGCAATCCTGAGCCAAATCCTATTTTCAGAAAACAAAGACGGGTTCAGAAAGCAAGAAAAGGGGATAGGTGCAGAGACTCAATGGAGTCTATTCTAACGAATGGAGTTGACCGCGTTGGTA---------GAATTGAATCCTTCTATCGAAACAAAGATGAGGGATAAATCTATATACGTGTGTATACGTCCTGAAATAGAATATCAAACGATTAATGACGAGTCGCGTCCGCGTTGTATTTTTTATATGAAAAATGGAAAAATTATTTGGAATTGATTCCAAAGAATCGAATATTCAGTGATTGAACGATTCACTCCACAGTTTGATAGATCTTTTGAAGAACTTATTAATCGGACGAGAATAAAGATAGAGTCCCGTTCTACAT----------GTCAATATTGACAACAATGAAACTTTATAGTAAGAGG--------------------------------------------------------------------------------------------------------------------------------------------------------------------------------------------------------------------------------------------------------------------------------------------------------------------------------------------------------------------------------------------------------------------------------------------------------------------------------------------------------------------------------------------------------------------------------------------------------------------------------------------------------------------------------------------------------------------------------------------------------------------------------------------------------------------------------------------------------------------------------------------------------------------------------------------------------------------------------------------------------------------------------------------------------------------------------------------------------------------------------------------------------------------------------------------------------------------------------------------------------------------------------------------------------------------------------------------------------------------------------------------------------------------------------------------------------------------------------------------------------------------------------------------------------------------------------------------------------------------------------------------------------------------------------------------------------------------------------------------------------------------------------------------------------------------------------------------------------------------------------------------------------------------------------------------------------------------------------------------------------------------------------------------------------------------------------------------------------------------------------------------------------------------------------------------------------------------------------------------------------------------------------------------------------------------------------------------------------------------------------------------------------------------------------------------------------------------------------------------------------------------------------------------------------------------------------------------------------------------------------------------------------------------------------------------------------------------------------------------------------------------------------------------------------------------------------------------------------------------------------------------------------------------------------------------------------------------------------------------------------------------------------------------------------------------------------------------------------------------------------------------------------------------------------------------------------------------------------------------------------------------------------------------------------------------------------------------------------------------------------------------------------------------------------------------------------------------------------------------------------------------------------------------------------------------------------------------------------------------------------------------------------------------------------------------------------------------------------------------------------------------------------------------------------------------------------------------------------------------------------------------------------------------------------------------------------------------------------------------"/>
                    <sequence id="seq_Hakea_anadenia" taxon="Hakea_anadenia" totalcount="4" value="GGTAGTTAAGGGTCGAGATACTGTCGGCCAGCCAATTAATGTGACTTGTGAGGTACAGCAATTATTAGGAAATAATCGAGTTAGAGCTGTAGCCATGAGTGCTACAGATGGTCTGATGAGGGGAATGGAAGTGATTGACACGGGAGCTCCTCTAAGTGTTCCAGTCGGTGGAGCAACTCTCGGACGAATTTTCAATGTTCTTGGAGAACCTGTTGATAATTTAGGTCCTGTAGATACCCGCACAACATCTCCTATTCATAGATCCGCGCCCGCCTTTATACAGTTAGATACCAAATTATCTATTTTTGAAACAGGAATTAAGGTAGTGGATCTTTTAGCTCCCTATCGCCGTGGAGGAAAAATCGGACTATTCGGGGGAGCTGGGGTGGGTAAAACAGTACTCATCATGGAATTGATCAACAACATTGCCAAAGCGCATGGTGGTGTATCTGTATTTGGCGGAGTAGGCGAACGTACTCGTGAAGGAAATGATCTTTACATGGAAATGAAAGAATCTGGAGTGATTAATGAACAAAATATTGCGCAGTGTAATAAAGCATCAATTGAATACTGATTCGTCCATAACCATAATTAGATGAATCTAGTTCATAGGAAA--AAAATAAAATAAAGAGCTTCGGGTCAATAAAGACTGAGGAGATTGACTCAGGAACAAATTTC-TTAGGAGCTCCATTGCAAAATTC-GGGCCTAGCCATTAATAAAGAAGCGATGGGAACGACGAAACCTGTGACTGCAAAAGATTCTATTGAAAACGAATCCTAATGATTCATTGGGTGGGATGGCGGAACGAACCAGGAACCAATTCATTTATTCTGAGAGGTCGTGGGATGG--------------CCCTACGAATGAAACAGATATTGAAAGAGTAGATATTCGCCCGCGAAAGCCTTCTTATTGGATTGCAAAAATTTCGTTGATTCGATAAAGGGAAAAAGAAAGATTCGTTCTAAAACATTCTCG-AAAAAAAGAAAAGAAATTGTCCAGTTGTATATAC--AAACAAGATTCAAAAATTCCTACATG--------ACAGATTCAATCTCAAAAAACCCTACGATTCAGTTTCTTATTCAT-------------TAAAT-------AATAAAATAGATGTATATCTGTA-----ATATTATTGAATCGTTTCATTCGCGAGGAGCTGGATG----------------------------------------------------------------------------------------------------------------------------------------------------------------------------------------------------------------------------------------------------------------------------------------------------------------------------------------------------------------------------------------------------------------------------------------------------------GTCAGGGTCG----TCGGTTCCCGGGGT-GGGCGGCG--CGTGCAACACCTCCG-GAATAATGGC-ACAGTGG-CTTCTACCACCACTCCTCGTGACGCTCG-CCACACAGGGGGCCTTTGCCTTTGGGGCGGCCGCGCCCCT---AACG-GGACACGGGGGGCCAGACTCCGCTCCGCCC----ACCTC--CCGCCCCG-----GAAGGGG-A-----GGGGGGGGGGGCGACGCGATGCGTGACGCCCAAGCAGGCGTGCCCTCCGCCCCATGGGCTAAGGCGCAACTTGCGTTCAAAGAATCCAAGGGTCACGGGAATCTGCAATTCACAACAAATATCCCATTTCCCTACCTTCTTCATCCATGCCAAAACCCAAATATCCGTTGCCCAAAATCC-TTCCTGAAAATCCGAAGGTGGAAGAAGCATATTAACTAACCAATTCGTTATTAGACCTTGTCATGGTATTTGAGTCTCCAAATACATTATTATTCTATACTCTTTCATATATATGGCGCAACCCAATCCTTGTTTTTCAAGCCTCTAATCCTTAC----------------------------TTTTTTTTAATCTAAATATCGAATATCTAAATAATAAGAAATTAACTCTTGACAGTAATATAT-------GTTGTATATGTAAATTTATGAAAATTATAGATGTGAAAATATGCGGAATTCCTCCATGAAAGGGTA-TAAGATATAAGAATAGGCGGAAATCAATGTGCTTATGCTGAAAT-AAGAAACAGGGGCCAATGAGATAGAAATAATGAAT--------CATAAAT-----------------------GTTCAGGTTCGAATTCCATAGATAA-TATAGTATAGATGGGATTCTCTATAATGATAATGATAGAGAAATA-----------AAAGACTTCCTTATGATTCTTATTTTATGTACTTGATACTACATTGAATCTTTTTTTACCTACTTGATATTTTTAAAAAGGTTGGTTGAATTTCATTTTCAAATTCACTCATTGAATATTG-----AATGAGTAAAGGATTGAATTAGATTCGGTTGGATTGGATGGTACCAACGAAATTGAGTGCGAACTCCCGTTTCTTATTGAATTAACCGATCAACTTG----------------------------------------------------------------------------------------------------------------------------------------------------------------------------------------------------------------------------------------------------------------------------------------------------------------------------------------------------------------------------------------------------------------------------------------------------------------------------------------------------------------------------------------------------------------------------------------------------------------------------------------------------------------------------------------------------ATCACCCTTATTCTACTAGAG-TTCTTGGGTCTATGTCAATTAAAGGACT-------AAAAAACATTACAAAGTCTTACCCATGCCCTGAAAATTTTTGGATCTTT-A-----AAAAAGAAGACTTTTTAAGTTTCATTAAGATTAAGAGTAATCTTATGGATGGTAAATGATTCAGATTCAAATGGGAATTTCTTGCTCATAGATGTTCATTCATACGTATATCTT-ATATATCACATACCACAAGACTTGTGGTAAGAGAGAAAGATTTTTGCTCGGATTTGTTTGTG----------------ATAGTAGTGTGAGTGAGAAACATAACTCAATTTGAGAAGGAGAACGATGACTAAATTGGAATCGCTAACGAG-AAAAAAAAAAAAGAGTTAGGGAAT------------------------------------------------------------------------------------------------------------------------------------------------------------------------------------------------------------------------------------------------------------------------------------------------------------------------------------------------------------------------------------------------------------------------------------------------------------------------------------------------------------------------------------------------------------------------------------------------------------------------------------------------------------------------------------------------------------------------------------------------------------------------------------------------------------------------------------------------------------------------------------------------------------------------------------------------------------------------------------------------------------------------------------------------------------------------------------------------------------------------------------------------------------------------------------------------------------------------------------------------------------------------------------------------------------------------------------------------------------------------------------------------------------------------------------------------------------------------------------------------------------------------------------------------------------------------------------------------------------------------------------------------------------------------------------------------------------------------------------------------------------------------------------------------------------------------------------------------------------------------------------------------------------------------------------------------------------------------------------------------------------------------------------------------------------------------------------------------------------------------------------------------------------------------------------------------------------------------------------------------------------------------------------------------------------------------------------------------------------------------------------------------------------------------------------------------------------------------------------------------------------------------------------------------------------------------------------------------------------------------------------------------------------------------------------------------------------------------------------------------------------------------------------------------------------------------------------------------------------------------------------------------------------------------------------------------------------------------------------------------------------------------------------------------------------------------------------------------------------------------------------------------------------------------------------------------------------------------------------------------------------------------------------------------------------------------------------------------------------------------------------------------------------------------------------------------------------------------------------------------------------------------------------------------------------------------------------------------------------------------------------------------------------------------------------------------------------------------------------------------------------------------------------------------------------------------------------------------------------------------------------------------------------------------------------------------------------------------------------------------------------------------------------------------------------------------------------------------------------------------------------------------------------------------------------------------------------------------------------------------------------------------------------------------------------------------------------------------------------------------------------------------------------------------------------------------------------------------"/>
                    <sequence id="seq_Hakea_gilbertii" taxon="Hakea_gilbertii" totalcount="4" value="GGTAGTTAAGGGTCGAGATACTGTCGGCCAGCCAATTAATGTGACTTGTGAGGTACAGCAATTATTAGGAAATAATCGAGTTAGAGCTGTAGCCATGAGTGCTACAGATGGTCTGATGAGGGGAATGGAAGTGATTGACACGGGAGCTCCTCTAAGTGTTCCAGTCGGTGGAGCAACTCTCGGACGAATTTTCAATGTTCTTGGAGAACCTGTTGATAATTTAGGTCCTGTAGATACCCGCACAACATCTCCTATTCATAGATCTGCGCCCGCCTTTATACAGTTAGATACCAAATTATCTATTTTTGAAACAGGAATTAAGGTAGTGGATCTTTTAGCTCCCTATCGCCGTGGAGGAAAAATCGGACTATTCGGGGGAGCTGGGGTGGGTAAAACAGTACTCATCATGGAATTGATCAACAACATTGCCAAAGCGCATGGTGGTGTATCTGTATTTGGCGGAGTAGGCGAACGTACTCGTGAAGGAAATGATCTTTACATGGAAATGAAAGAATCTGGAGTGATTAATGAACAAAATATTGC---------------------------------------------------------------------------------------------------------------------------------------------------------------------------------------------------------------------------------------------------------------------------------------------------------------------------------------------------------------------------------------------------------------------------------------------------------------------------------------------------------------------------------------------------------------------------------------------------------------------------------------------------------------------------------------------------------------------------------------------------------------------------------------------------------------------------------------------------------------------------------------------------------------------------------------------------------------------------------------------------------------------------------------------------------------------------------------------------------------------------------------GTAAGGGTCG----TCGGTTCCCGGGGT-GGGCGGCG--CGTGCACGACGTCCG-GACTAATGGC-ACAGTGG-CTTCTACCACCACTCGTCGTGACGCTCG-CCACACAGGGGGCCTTTGCCTTTGGGCCGGCCGCGCCCCT---TACG-GGACACGGGGGGCCAGACTCCGCTCCGCGC----ACCTC--CCGCCCCT-----GAGGGCG-G-----GGGTGGGCGGGCGACGCGATGCGTGACGCCCAGGCAGGCGTGCCCTCGGCCCGATGGCCTAGGGCGCAACTTGCGTTCAAAGACTCGATGGTTCACGGGATTCTGCAATTCACACCAAGTATCGCATTTCGCTACGTTCTTCATCGATGCGAGAGCCGAGATATCCGTTGCCGAGAGTCG-TTC-TGAGATTCGGATGTTGGACGAGGCATATTAACTAACCAATTCGTTATTAGACCTTGTCATGGTCTTTGAGTCTCCAAATACATTATTATTCTATACTCTTTCATATATATGGCGCAACCCAATCCTTGTTTTTCAAGCCTCTAATCCTTAC----------------------------TTTTATTTAATCTAAATATCGAATATCTAAATAATAAGAAATTAACTCTTGACAGTAATATAT-------GTTGTATATGTAAATTTATGAAAATTATAGATGTGAAAATATGCGGAATTCCTCCATGAAAGGGTA-TAAGATATAAGAATAGGCGGAAATCAATGTGCTTATGCTGAAAT-AAGAAACAGGGGCCAATGAGATAGAAATAATGAAT--------CATAAAT-----------------------GTTCAGGTTCGAGTTCCATAGATAA-TATAGTATAGATGGGATTCTCTATAATGATAATGATAGAGAAATG-----------AAAGACTTCCTTATGATTCTTATTTTATGTACTTGATACTAC-TTGAATCTTTTTTTACCTACTTGATATTTTTAAAAAGGTTGGTTGAATTTCATTTTCAAATTCACTCATTGAATATTGAATAAAATGAGTAAAGGATTGAATTAGATTCGGTTGGATTGGATGGTACCGACGAAATTGAGTGCGAACTCCCGTTTCTTATTGAATTAACCGATCAACTTGAAATAGATCGATTCTTTACGAATCTACGGAAAATTTAGGTTATGACAATAAATCCAGTTTACTAATTGTTAAACGTTTCATTAATCGAATGTATCAACAGAATCATTTCATTATTTCGGCTAATAGTAATAGTTCTAAACAAAATCAATTTCTTTGGCACAACAAAAATTTAGATCTGAAAATGATATCAGAGGGGTTTGCAGTCATTGTGGAAATTCCATTCTCGCTGCGATTAGTATCTTCCCTAGAAGGGAAAGAACTAGTAAAATCCCGCAATTTACGATCAATTCATTCAATATTTTCTTTTTTAGAGGACAAATTATCACATTTAAATTTTCTGTCAGATATACTAATACCCTACCCCATTCATCCGGAAATCTTAGTGCAAACCCTTCGCATCTGGGTAAAAGATGCCCCTTCTTTGCATTTATTGCGATTCTTTCTCCACGAGTATCATAATTGGAATAGTCTTATTACTCCAAAGAAATCCATTTCCACTTTTTCCAAAGAGAAT---CAAAGATTATTCGTGTTCCTATATAATTTTCATGTATATAAATGCGAATCCATATTTGTTTTTCTCCGTAAAAAATCTTCTCATTTACGATCAATGTCTTTTGGAGCCCTTCTTGAGCGAACACATTTCTATGG-AAAAAGAGAATATCTTGTAGTACT-------------------------------------------------------------------------------------------------------------------------------------------------------------------------------------------------------------------------------------------------------------------------------------------------------------------------------------------------------------------------------------------------------------------------------------------------------------------------------------------------------------------------------------------------------------------------------------------------------------------------------------------------------------------------------------------------------------------------------------------------------------------------------------------------------------------------------------------------------------------------------------------------------------------------------------------------------------------------------------------------------------------------------------------------------------------------------------------------------------------------------------------------------------------------------------------------------------------------------------------------------------------------------------------------------------------------------------------------------------------------------------------------------------------------------------------------------------------------------------------------------------------------------------------------------------------------------------------------------------------------------------------------------------------------------------------------------------------------------------------------------------------------------------------------------------------------------------------------------------------------------------------------------------------------------------------------------------------------------------------------------------------------------------------------------------------------------------------------------------------------------------------------------------------------------------------------------------------------------------------------------------------------------------------------------------------------------------------------------------------------------------------------------------------------------------------------------------------------------------------------------------------------------------------------------------------------------------------------------------------------------------------------------------------------------------------------------------------------------------------------------------------------------------------------------------------------------------------------------------------------------------------------------------------------------------------------------------------------------------------------------------------------------------------------------------------------------------------------------------------------------------------------------------------------------------------------------------------------------------------------------------------------------------------------------------------------------------------------------------------------------------------------------------------------------------------------------------------------------------------------------------------------------------------------------------------------------------------------------------------------------------------------------------------------------------------------------------------------------------------------------------------------------------------------------------------------------------------------------------------------------------------------------------------------------------------------------------------------------------------------------------------------------------------------------------------------------------------------------------------------------------------------------------------------------------------------------------------------------------------------------------------------------------------------------------------------------------------------------------------------------------------------------------------------------------------------------------------------------------------------------------------------------------------------------------------------------------------------------------------------------------------------------------------------------------------------------------------------------------------------------------------------------------------------------------------------------------------------------------------------------------------"/>
                    <sequence id="seq_Hakea_ilicifolia" taxon="Hakea_ilicifolia" totalcount="4" value="GGTAGTTAAGGGTCGAGATACTGTCGGCCAGCAAATTAATGTGACTTGTGAGGTACAGCAATTATTAGGAAATAATCGAGTTAGAGCTGTAGCCATGAGTGCTACAGATGGCCTGATGAGGGGAATGGAAGTGATTGACACAGGAGCTCCTCTAAGTGTTCCAGTCGGTGGAGCAACTCTCGGACGAATTTTCAATGTTCTTGGAGAACCTGTTGATAATTTAGGTCCTGTAGATACCCGCACAACATCTCCTATTCATAGATCTGCGCCCGCCTTTATACAGTTAGATACCAAATTATCTATTTTTGAAACAGGAATTAAGGTAGTGGATCTTTTAGCTCCCTATCGCCGTGGAGGAAAAATAGGACTATTCGGGGGAGCTGGAGTGGGTAAAACAGTACTCATCATGGAATTGATCAACAACATTGCCAAAGCGCATGGCGGTGTATCTGTATTTGGCGGAGTAGGCGAACGTACTCGTGAAGGAAATGATCTTTACATGGAAATGAAAGAATCTGGAGTGATTAATGAACAAAATATTGCGCAGTGTAATAAAGCATCAATTCAATACTGATCCGTCCATAACCATAATTAGATGAATCTAGTTCATAGGAAA-------AAAATAAAGAGCCTCGGGTCAATAAAGACTGAGGAGATTGACTCAGGAACAAATTTC-TTAGGAGCTCCATTGCTAAATTC-GGGCCTAGCCATTAATAAAGAAGCGATGGGAACGACGAAACCTGTGACTGCAAAAGATTCTATTGAAAACGAATCCTAATGATTCATTGGGTGGGATGGCGGAACGAACCAGGAACCAATTCATTTATTCTGAGAGGTCGTGGGCTGGCCCTACGAATGAAACCCTACGAATGAAACAGATATTGAAAGAGTAGATATTCGCCCGCGAAAGCCTTCTTATTGGATTGCAAAAATTTCGTCGATTCGATAAAGGGAAAAAGAAAGATTCGTTCTAAAACATTCTCT-AAAAAAAGAAAAGAAATTGTCCAGTTGTATATAC--AAACAAGATTCAAAAATTCCTACATG--------ACGGATTCAATCTCAAAAAAGCCTACGATTCAGTTTCTTATTCAT-------------TCAAT-------AATAAAATAGATGTATATCTGTA-----ATATTATTGAATCGTTTCATTCGCGAGGAGCTGGATGGCGCGATGGATGTGAAGAAGTAGGCCATTATCTCGGCAATAATGAGCCAAGCTCGTATTTGCAGTGAATCCCCCCGTCAAGTAGTCGTGCATTACGATAGGAACTCCCAATTCTCTGGCAAATACAGCCCTTTTGATCATTTCTTCACATGTACCTGCCGTAGCATTCAAGTAATGTCCTTTGATTTCACCCGTTTCGGCCTGTGCTTTATAAATTGCTTCGGCACAAAATAAGAAACGGTCTCTCCAACGCATAAATGGTTGGGAGTTGACGTTTTCATCATCCTTGGTAAAATCAAGTCCACCGCGAAGACATTCATAAACCGCTCTACCGTAGTTCTTAGCGGATAACCCCAATTTTGGTTTAATAGTACATCCCAATAGGGGTCGACCATATTTGTTCAATTTATCCCTCTCAACTTGGATACCATGAGGCGGGCCTTGTAAGGGTCG----TCGGTTCCCGGGGT-GGGCGGCG--CGTGCACGACGTCCG-GACTAATGGC-ACAGTGG-CTTCTACCACCACTCGTCGTGACGCTCG-CCACACAGGGGGCCTTTGCCTTTGGGCCGGCCGCGCCCCT---AACG-GGACACGGGGGGCCAGACTCCGCTCCGCGC----ACTTC--CCGCCTTG-----TAGGGCG-G-----GGGTGGGCGGGCGACGCGATGCGTGACGCCCAGGCAGGCGTGCCCTCGGCCCGATGGCCTAGGGCGCAACTTGCGTTCAAAGACTCGATGGTTCACGGGATTCTGCAATTCACACCAAGTATCGCATTTCGCTACGTTCTTCATCGATGCGAGAGCCGAGATATCCGTTGCCGAGAGTCG-TTCGTGAGATTCGGATGTTGGACGAGGCATATTAACTAACCAATTCGTTATTAGACCTTGTCATGGTATTTGAGTCTCCAAATACATTATTATTCTATACTCTTTCATATATATGGCGCAACCCAATCCTTGTTTTTCAAGCCTCTAATCCTTAC----------------------------TTTTTTTGAATCTAAATATCTAATATCTAAATAATAAGAAATTAACTCTTGACAGTAATATAT-------GTTGTATATGTAAATTTATGAAAATTCTAGATGTGAAAATATGCGGAATTCCTCCATGAAAGGGTA-TAAAATATAAGAATAGGCGGAAATCAATGTGCTTATGCTGAAAT-AAGAAACAGGGGCCAATGAGATAGAAATAATGAAT--------CATAAAT-----------------------GTTCAGGTTCGAGTTCCATAGATAA-TATAGTATAGATGGGATTCTCT------ATAATGATAGAGAAATG-----------AAAGACTTCCTTATGATTCTTATTTTATATACTTGATACTAC-TTGAATCTTTTTTTACCTACTTGATATTTTTAAAAAGGTTGGTTTAATTTCATTTTCCAATTCACTCATTGAATATTG-----AATGAGTAAAGGATTGAATTGGATTCGGTTGGATTGGATGGTACCAACGAAATTGAGTGCGAACTCCCGTTTCTTATTGAATTAACCGATCAACTTGAAATAGATCGATTCTTTACGAATCTACGGAAAGTTTAGGTTATGACAATAAATCCAGTTTACTAATTGTGAAACGTTTCATTAATCGAATATATCAACAGAATCATTTGATTATTTCGGCTAATAGTAATAGTTCTAAACAAAATCAATTTCTTTGGCACAACAAAAATTTAGATCTGAAAATGATATCAGAGGGGTTTGCAGTCATTGTGGAAATTCCATTCTCGCTGCGATTAGTATCTTCCCTAGAAGGGAAAGAACTAGTAAAATCCCGTAATTTACGATCAATTCATTCAATATTTTCTTTTTTAGAGGACAAATTATCACATTTAAATTTTCTGTCAGGTATACTAATACCCTACCCCATTCATCCGGAAATCTTAGTGCAAACCCTTCGCATCTGGGTAAAAGATGCCCCTTCTTTGCATTTATTGCGATTCTTTCTCTACGAGTATCATAATTGGAATAGTCTTATTACTCCAAAGAAATCCATTTCCACTTTTTCCAAAGAGAAT---CAAAGATTATTCTTGTTCCTATATAATTTTCATGTATATAAATGCGAATCCATATTTGTTTTTCTCCGTAAAAAATCTTCTCATTTACGATCAATGTCTTTTGGAGCCCTTCTTGAGCGAACACATTTCTATGG-AAAAAGAGAATATGTTGTAGTACTATCACCCTTATTCTACTAGAG-TTCTTGGGTCTATGTCAATTAAAGGACTAAAATAAAAAAAACATTACAAAGTCTTACCCATGCCCTGAAAATTTTTTGATCTTT-A-----AAAAAGAAGACTTTGTAAGTTTCATTAAGATTAAGAGTAATCATATGGATGGTAAATGATTCAGATTCAAATGGGAATTTCTTGCTCATAGATGTTC----------------------------------------------------------------------------------------------------------------------------AATTTGAGAAGGAGAACGATGACTAAATTGGAATCGCTAACGAG-----AAAAAAAAGAGTTAGGGAATTTCAGAGAAACCCTGGAAGTAAAAATGGGCAATCCTGAGCCAAATCCTATTTTCAGAAAACAAAGACGGGTTCAGAAAGCAAGAAAAGGGGATAGGTGCAGAGACTCAATGGAGGCTATTCTAACGAATGGAGTTGACCGCGTTGGTA---------GAATCGAATCCTTCTATCGAAACAAAGATGAGGGATAAATCTATATACGCGTGTATACGTCCTGAAATAGAATATCAAACGATTAATGACGAGTCGCGTCCATGTTGTATTTTTTATATGAAAAATGGAAAAATTCTTTGGAATTGATTCCAAAGAATCGAATATTCAGTGATTGAACGATTCATTCCACAGTTTGATAGATCTTTTGAAGAACTTATTAATCGGACGAGAATAAAGATAGAGTCCCGTTCTACAT----------GTCAATATTGGCAACAATGAAACTTTATAGTAAGAGG--------------------------------------------------------------------------------------------------------------------------------------------------------------------------------------------------------------------------------------------------------------------------------------------------------------------------------------------------------------------------------------------------------------------------------------------------------------------------------------------------------------------------------------------------------------------------------------------------------------------------------------------------------------------------------------------------------------------------------------------------------------------------------------------------------------------------------------------------------------------------------------------------------------------------------------------------------------------------------------------------------------------------------------------------------------------------------------------------------------------------------------------------------------------------------------------------------------------------------------------------------------------------------------------------------------------------------------------------------------------------------------------------------------------------------------------------------------------------------------------------------------------------------------------------------------------------------------------------------------------------------------------------------------------------------------------------------------------------------------------------------------------------------------------------------------------------------------------------------------------------------------------------------------------------------------------------------------------------------------------------------------------------------------------------------------------------------------------------------------------------------------------------------------------------------------------------------------------------------------------------------------------------------------------------------------------------------------------------------------------------------------------------------------------------------------------------------------------------------------------------------------------------------------------------------------------------------------------------------------------------------------------------------------------------------------------------------------------------------------------------------------------------------------------------------------------------------------------------------------------------------------------------------------------------------------------------------------------------------------------------------------------------------------------------------------------------------------------------------------------------------------------------------------------------------------------------------------------------------------------------------------------------------------------------------------------------------------------------------------------------------------------------------------------------------------------------------------------------------------------------------------------------------------------------------------------------------------------------------------------------------------------------------------------------------------------------------------------------------------------------------------------------------------------------------------------------------------------------------------------------------------------------------------------------------------------------------------------------------------------"/>
                    <sequence id="seq_Hakea_preissii" taxon="Hakea_preissii" totalcount="4" value="------------------------------------------------------------------------------------------------------------------------------------------------------------------------------------------------------------------------------------------------------------------------------------------------------------------------------------------------------------------------------------------------------------------------------------------------------------------------------------------------------------------------------------------------------------------------------------------------------------------------------------------------------------------------------------------------------------------------------------------------------------------------------------------------------------------------------------------------------------------------------------------------------------------------------------------------------------------------------------------------------------------------------------------------------------------------------------------------------------------------------------------------------------------------------------------------------------------------------------------------------------------------------------------------------------------------------------------------------------------------------------------------------------------------------------------------------------------------------------------------------------------------------------------------------------------------------------------------------------------------------------------------------------------------------------------------------GTAAGGGTCG----TCGGTTCCCGGGGT-GGGCGAAG--CGTGCACGACGTCCG-GACTAATGGC-ACAGTGG-CTTCTACCACCACTCGTCGTGACGATCT-CCACACTTGGGGCCTTTGCCTTTGGGCCGGCCGCGCCCCT---AGAG-GGACACGGGGGGCCAGACTCCGCTCCGCGC----ACTTC--CCGCCTTG-----GAGGGCG-G-----GGGTGGGCGGGCGACGCGATGCGTGACGCCCAGGCAGGCGTGCCCTCGGC-CGATGGCCTAGGGCGCAACTTGCGTTCAAAGACTCGATGGTTCACGGGATTCTGCAATTCACACCAAGTATCGCATTTCGCTACGTTCTTCATCGATGCGAGAGCCTAGATATCCGTTGCCGAGAGTCG-TTCGTGAGATTCGGATGTTGGACGAGGCA----------------------------------------------------------------------------------------------------------------------------------------------------------------------------------------------------------------------------------------------------------------------------------------------------------------------------------------------------------------------------------------------------------------------------------------------------------------------------------------------------------------------------------------------------------------------------------------------------------------------------------------------------------------------------------------------------------------------------------------------------------------------------------------------------------------------------------------------------------------------------------------------------------------------------------------------------------------------------------------------------------------------------------------------------------------------------------------------------------------------------------------------------------------------------------------------------------------------------------------------------------------------------------------------------------------------------------------------------------------------------------------------------------------------------------------------ATCACCCTTATTCTACTAGAG-TTCTTGGGTCTATGTCAATTAAAGGACTAAAAT-AAAAAAACATTACAAAGTCTTACCCATGCCCTGAAAATTTTTTGATTTTT-T-----AAAAAGAAGACTTTGTAAGTTTCATTAAGATTAAGAGTAATCATATGGACGGTAAATGATTCAGATTCAAATGGGAATTTCTTGCTCATAGATGTTC----------------------------------------------------------------------------------------------------------------------------AATTTGAGAAGGAGAACGATGACTAAATTGGAATCGCTAACGAG---AAAAAAAAAAGAGTTAGGGAATTTCAGAGAAACCCTGGAAGTAAAAATGGGCAATCCTGAGCCAAATCCTATTTTCAGAAAACAAAGACGGGTTCAGAAAGCAAGAAAAGGGGGTAGGTGCAGAGACTCAATGGAGGCTATTCTAACGAATGGAGTTGACCGCGTTGGTA---------GAATCGAATCCTTCTATCGAAACAAAGATGAGGGATAAATCTATATACGCGTGTATACGTCCTGAAATAGAATATCAAACGATTAATGACGAGTCGCGTCCATGTTGTATTTTTTATATGAAAAATGGAAAAATTCTTTGGAATTGATTCCAAAGAATCGAATATTCAGTGACTGAACGATTCACTCCACAGTTTGATAGATCTTTTGAAGAACTTATTAATCGGACGAGAATAAAGATAGAGTCCCGTTCTACAT----------GTCAATATTGACAACAATGAAACTTTATAGTAAGAGG--------------------------------------------------------------------------------------------------------------------------------------------------------------------------------------------------------------------------------------------------------------------------------------------------------------------------------------------------------------------------------------------------------------------------------------------------------------------------------------------------------------------------------------------------------------------------------------------------------------------------------------------------------------------------------------------------------------------------------------------------------------------------------------------------------------------------------------------------------------------------------------------------------------------------------------------------------------------------------------------------------------------------------------------------------------------------------------------------------------------------------------------------------------------------------------------------------------------------------------------------------------------------------------------------------------------------------------------------------------------------------------------------------------------------------------------------------------------------------------------------------------------------------------------------------------------------------------------------------------------------------------------------------------------------------------------------------------------------------------------------------------------------------------------------------------------------------------------------------------------------------------------------------------------------------------------------------------------------------------------------------------------------------------------------------------------------------------------------------------------------------------------------------------------------------------------------------------------------------------------------------------------------------------------------------------------------------------------------------------------------------------------------------------------------------------------------------------------------------------------------------------------------------------------------------------------------------------------------------------------------------------------------------------------------------------------------------------------------------------------------------------------------------------------------------------------------------------------------------------------------------------------------------------------------------------------------------------------------------------------------------------------------------------------------------------------------------------------------------------------------------------------------------------------------------------------------------------------------------------------------------------------------------------------------------------------------------------------------------------------------------------------------------------------------------------------------------------------------------------------------------------------------------------------------------------------------------------------------------------------------------------------------------------------------------------------------------------------------------------------------------------------------------------------------------------------------------------------------------------------------------------------------------------------------------------------------------------------------------------------"/>
                    <sequence id="seq_Hakea_arborescens" taxon="Hakea_arborescens" totalcount="4" value="GGTAGTTAAGGGTCGAGATACTGTCGGCCAGCAAATTAATGTGACTTGTGAGGTACAGCAATTATTAGGAAATAATCGAGTTAGAGCTGTAGCCATGAGTGCTACAGATGGCCTGATGAGGGGAATGGAAGTGATTGACACAGGAGCTCCTCTAAGTGTTCCAGTCGGTGGAGCAACTCTCGGACGAATTTTCAATGTTCTTGGAGAACCTGTTGATAATTTAGGTCCTGTAGATACCCGCACAACATCTCCTATTCATAGATCCGCGCCCGCGTTTATACAGTTAGATACCAAATTATCTATTTTTGAAACAGGAATTAAGGTAGTGGATCTTTTAGCTCCCTATCGCCGTGGAGGAAAAATAGGACTATTCGGGGGAGCTGGGGTGGGTAAAACAGTACTCATCATGGAATTGATCAACAACATTGCCAAAGCGCATGGCGGTGTATCTGTATTTGGCGGAGTAGGCGAACGTACTCGTGAAGGAAATGATCTTTACATGGAAATGAAAGAATCTGGAGTGATTAATGAACAAAATATTGCGCAGTGTAATAAAGCATCAATTCAATACTGATTCGTCCATAACCATAATTAGATGAATCTAGTTCATAGGAAA-------AAAATAAAGAGTCTCGAGTCAATAAAGACTGAGGAGATTGACTCAGGAACAAATTTC-TTAGGAGCTCCATTGCAAAATTC-GGGCCTAGCCATTAATAAAGAAGCGATGGGAACGACGAAACCTGTGACTGCAAAAGATTCTATTGAAAACGAATCCTAATGATTCATTGGGTGGGATGGCGGAACGAACCAGGAACCAATTCATTTATTCTGAGAGGTCGTGGGCTGGCCCTACGAATGAAACCCTACGAATGAAACAGATATTGAAAGAGTAGATATTCGCCCGCGAAAGCCTTCTTATTGGATTGCAAAAATTTCGTCGATTCGATAAAGGGAAAAAGAAAGATTCGTTCTAAAACATTCTCT-AAAAAAAGAAAAGAAATTGTCCAGTTGTATATAA--AAACAAGATTCAAAAATTCCTACATG--------ACAGATTCAATCTCAAAAAACCCTACGATTCAGTTTCTTATTCAT-------------TAAAT-------AATAAAATAGATGTATATCTGTA-----ATATTATTGAATCGTTTCATTCGCGAGGAGCTGGATG-------------------------------------------------------------------------------------------------------------------------------------------------------------------------------------------------------------------------------------------------------------------------------------------------------------------------------------------------------------------------------------------------------------------------------------------------------------------------------------------------------------------------------------------------------------------------------------------------------------------------------------------------------------------------------------------------------------------------------------------------------------------------------------------------------------------------------------------------------------------------------------------------------------------------------------------------------------------------------------------------------------------------------------------------------------------------------------------------------------------------------------------------------------------------------------------------------------------------------------------------------------------------------------------------------------------------------------------------------------------------------------------------------------------------------------------------------------------------------------------------------------------------------------------------------------------------------------------------------------------------------------------------AAATAGATCGATTCTTTACGAATATACGGAAAATTTAGGTTATGACAATAAATCCAGTTTACTAATTGTGAAACGTTTCATTAATCGAATGTATCAACAGAATCATTTCATTATTTCGGCTAATAGTAATAGTTCTAAACAAAATCAATTTCTTTGGCACAACAAAAATTTAGATCTGAAAATGATATCAGAGGGGTTTGCAGTCATTGTGGAAATTCCATTCTCGCTGCGATTAGTATCTTCCCTAGAAGGGAAAGAACTAGTAAAATCCCGTAATTTACGATCAATTCATTCAATATTTTCTTTTTTAGAGGACAAATTATCACATTTAAATTTTCTGTCAGATATACTAATACCCTACCCCATTCATCCGGAAATCTTAGTGCAAACCCTTCGCATCTGGGTAAAAGATGCCCCTTCTTTGCATTTATTGCGATTCTTTCTCTACGAGTATCATAATTGGAATAGTCTTATTACTCCAAAGAAATCCATTTCCACTTTTTCCAAAGAGAAT---CAAAGATTATTCGTGTTCCTATATAATTTTCATGTATATAAATGCGAATCCGTATTTGTTTTTCTACGTAAAAAATCTTCTCATTTACGATCAATGTCTTTTGGAGCCCTTCTTGAGCGAACACATTTCTATGG-AAAAAGAGAATATGTTGTAGTACT-----------------------------------------------------------------------------------------------------------------------------------------------------------------------------------------------------------------------------------------------------------------------------------------------------------------------------------------------------------------------------------------------------------------------------------------------------------------------------------------------------------------------------------------------------------------------------------------------------------------------------------------------------------------------------------------------------------------------------------------------------------------------------------------------------------------------------------------------------------------------------------------------AAAAGTCAGAACATGGTTTTTATGGGCGGTTTAACAAAATATGTCCCAATTACAAAAACGGCTTTTTTATTAGGTACGCTTTCTCTTTGTGGTATTCCGCCTCTTGCTTGTTTTTGGTCCAAAGACGAAATTCTTAATGATAGTTGGTTGTTTTCAACTATTTTCGCAATAATCGCTTGTTCAACAGCAGGATTCACTGCATTTTATATGTTTCGGATATATTTACTTACTTTTGAGGGACATTTAAACGTCCATTGTCAAAAGTACAGCGGAAAACAAAACAGCTCGTTTTATTCAATATCTAT------------ATGGGGCAAAGAAGAAATGAAAATGATTAAAAAAAAAAATTGTTTATTAACAAC---------------AAAGAATAATCAAAGGGATTCTTTTTTTTCGAAGAAAACATATTTGATTGATGGAAATGTAAGAAGCATGACACGACCCTTTATTACGATTACAAATATTCA---------TTTTGAGAGTAAAGAAACTTTTTCCTATCCCCATGAATCGGACAATACTATCTTACTGCCTTTACTTATATTGGTCTTATTTACTTTATTCGTCGGATTCATAGGAATCCCTTTCAGTCAACGAGGAGTGGATTTTGATATATTATCAAAATGGTTAACTCCGTCGATAAATCTTTTACATTCTGATTCCAATTCCAGCAATTCTGTGGATTGGTATGAATTTGTGATAAATGCAATTTTTTCTGTTAGTATAGCTTATTTTGGAATATTTATAGCGTTGCTTTTATATGGGCCTTTTTATTCATCTTTTAAGAAATTAAAAATAACTAATTCAATTGTTAAAATGGGTCCTAAGAGGGTTTTCTGGGACCAAATTCTAAATATTATATACAATTGGTCAGGTGAAGTTGTGTCTGAGATCACCAAACCAGGCCTTGAACCATATCTGGGTCTACATTATCCAGCTACGGATATCCCTCAGGCAGCAAGGTTCCTTTTCATGAAGTGCAAGGTTCGTATGATCTGTGACTGCCGCGCAAAGCATGTAAAGGTGCTACAGGATGAGAAGCTGGAATTTGATCTGACATTGTGTGGCTCGACGCTGAGGGCCCCACACAGCTGCCACTTACAATATATGGAGAACATGAGTTCCATTGCATCTTTGGTTATGGCTGTGGTTATTAATGAAGGAAATGAAGAAAGTGAGAACTC---TGGTTTGTCTCAGCCACAGAAGAGAAAGAGGCTCTGGGGCCTTGTTGTCTGCCATAACACAACTCCGAGGTTTGTTCCTTTCCCTCTACGCTATGCCTGTGAGTTTCTAATCCAGGTATTTGCCATCCATGTCAATAAGGAGATAGAATTAGAAAACCAGATTCTCGAGAAGAACATTCTACGTACACAAACACTCTTATGTGACATGCTGATGCGGGATGCACCTCTGGGTATTGTTTCACAGAATCCTAATATAATGGATCTGGTAAAGTGTGACGGCGCTGCACTTTTGTACAAAGACAAGATCTGGCTACTTGGATTGGTTCCATCTGAATCCCAGATACATGAGATAGCTGTGTGGCTCTCTAACTCTCACATGGATTCCACGGGGTTGAGTACAGATAGCCTATATGACGCAGGGTTTCCAGGGGCCCTTTCTCTTACTGATGTAGTATGTGGGATGGCGGCAGTTAGGATAAATTCTAAAGATATGCTTTTCTGGTTCCGGTCCCCCACTGCTGCTGAGGTTCAATGGGGAGGAGCAAAGCATGATCCAAATGATAAGGATGATGCAAGAAGGATGCACCCAAGATCATCATTCAAGGCTTTCCTTGAAGTTGTTAAGACAAGGAGTTTACCTGAGTTCTTTTGATTTTATGGATGGGTACGTA-GT-----CTTGGCTGTAAAATAGTTTTG-TTTTCAGAATTTTAGTTGCAGTGGGAAATACC----T-GTCTGT-GTGAGTTTC---ATTCCTTTGGCAAAACAATTTTGCAGACATGAGAAGCCCGTAAAGGGAAGGAAAATTAATTGGATGAAGGCCGGAATATTAGAATCTGACAGGGTCGTCACTGTCAGCCCATACTATGCCCAAGAACTCGTATCAGGCGTGAAGAAGGGTGTGGAGTTGGATAACATCATTCGCAAGACCGGCATTGCTGGTATTGTGAATGGGATGGATGTCCAAGAGTGGAACCCATCTACGGACAAATATATTGATGTGAAATATGATTCTACAACT-TAAGAGTTGTTTGGTGAAATCTCTGTCAATTC---------------------------------------------------------GCTCCCACCATG-------CAGCTTTGTTTGGTTGT-----CACTCTCTGTA--TA----AATTGGTA-TTTCAGGTCCTTGATGCTAAACCTGTTTTAAAGGAAGCACTTCAAGCTGAGGTCGGGTTGCCTGTGGATGGAAATATCCCTGTAATAGGTTTTATTGGTAGACTGGAGGAGCAGAAAGGCTCAGATATTCTTGCTGCAGCAATTTCTCAGTTTGTCGGAGAGAATGTTCAGATTGTTATACTTGTATGTATCAGAC-TTGGAATGACTTTCCTCGTGTTTCTGGTTGATAGT----CCATCATAGG--------CTGCTTCCTCTTTTCTTCCTAGGGCACTGGTAAAAAGGCAATGGAGAAGCAGATTCAACAATTGGAAACAAAGTATCCTGAGAAGGCCATAGGGATAGCGAAATTCAATGTACCTCTGGCACATAAGATAATTGCTGGTGCTGATTTTATGCTGATCCCAAGCAGATTTGAGCCTTGTGGTCTCATTCAATTAGAGTTCTTTTGATTTTATGGATGGGTAAG-GGTCTCATTCTTTGCTATACAATAATTC-TATTTTAAGGTGCAATGGGGAATTCCTACTTGTGAACATTTTCATGACTCTT--AACAAATAAATTTTGCAGGTACGAGAAGCCTGTAAAGGGAAGGAAAATTAATTGGATGAAGGCTGGAATATTAGAATCAAACAGGGTCGTCACTGTCAGCCCACATTATGCAGAAGAACTTGTTTCAGGCGTGGACAAGGGAGTTGAATTGGATAACATTATTCGCAAGACTGGAATTACTGGTATTGTGAACGGGATGGATGTTCAAGAGTGGAACCCATCTACTGACAAATACATTGATGCCAAATATGATGCTACAACT-TAAG-------------------------AANNNNNNNNNNNNNNNNNNNNNNNNNNA-TTTTTCAGTCCCCATCATGTGACATTGTCCAGCT----------------TTACCAAAATTGTCA-TTGCAGGTGTTGGATGCCAAACCTCTTTTAAAGGAATCACTTCAAGCTGAGATAGGGTTGCCTGTGGATAAAAACATCCCTGTCATAGGTTTTATCGGTAGACTGGAAGAACAGAAGGGCTCAGATATCCTAGCAGCTGCAATTCCCCAATTTATTGAAGAGAACGTTCAGATTGTGGTCCTTGTATGCATTTGGAATAGCTTACTCAACATTTCTACTTCTANNNNNNNNNNNNNNNNNNNNNNNNNNNNNNNNNNNNNNNNNNNN-------NNNTCCTA-TGAGGTTTCATC---TAAGTTGCTTCCTCTTCTTCTTCCAGGGTACTGGTAAAAAGCCACTGGAAAAGCAACTTGAGCAGTTGGAAGTAAAATACCCCAGCAAGGCCAGAGGCGTTGCTAAATTCAATGTACCTCTGGCACATATGATCATTGCTGGTGCTGATTTTATGTTGATCCCCAGTAGGTTTGAACCATGTGGTCTCATTC"/>
                    <sequence id="seq_Hakea_archaeoides" taxon="Hakea_archaeoides" totalcount="4" value="GGTAGTTAAGGGTCGAGATACTGTCGGCCAGCAAATTAATGTGACTTGTGAGGTACAGCAATTATTAGGAAATAATCGAGTTAGAGCTGTAGCCATGAGTGCTACAGATGGCCTGATGAGGGGAATGGAAGTGATTGACACGGGAGCTCCTCTAAGTGTTCCAGTCGGTGGAGCAACTCTCGGACGAATTTTCAATGTTCTTGGAGAACCTGTTGATAATTTAGGTCCTGTAGATACCCGCACAACATCTCCTATTCATAGATCCGCACCCGCCTTTATACAGTTAGATACCAAATTATCTATTTTTGAAACAGGAATTAAGGTAGTGGATCTTTTAGCTCCCTATCGCCGTGGAGGAAAAATAGGACTATTCGGGGGAGCTGGGGTGGGTAAAACAGTACTCATCATGGAATTGATCAACAACATTGCCAAAGCGCATGGCGGTGTATCTGTATTTGGCGGAGTAGGCGAACGTACTCGTGAAGGAAATGATCTTTACATGGAAATGAAAGAATCTGGAGTGATTAATGAACAAAATATTGCGCAGTGTAATAAAGCATCAATTCAATACTGATTCGTCCATAACCATAATTAGATGAATCTAGTTCATAGGAAA--AAAATAAAATAAAGAGCCTCGGGTCAATAAAGACTGAGGAGATTGACTCAGGAACAAATTTA-TTAGGAGCTCCATTGCAAAATTC-GGGCCTAGCCATTAATAAAGAAGCGATGGGAACGACGAAACCTGTGACTGCAAAAGATTCTATTGAAAACGAATCCTAATGATTCATTGGGTGGGATGGCGGAACGAGCCAGGAACCAATTCATTTATTCTGAGAGGTCGTGGGATGG--------------CCCTACGAATGAAACAGATATGGAAAGAGTAGATATTCGCCCGCGAAAGCCTTCTTATTGGATTGCAAAAATTTCGTCGATTCGATAAAGGGAAAAAGAAAGATTCGTTCTAAAACATTCTCTAAAAAAAAGAAAAGAAATTGTCCAGTTGTATATAC--AAACAAGATTCAAAAATTCCTACATG--------ACAGATTCAATCTCAAAAAACCCTACGATTCAGTTTCTTATTCAT-------------TAAAT-------AATAAAATAGATATATATCTGTA-----ATATTATTGAATCGTTTCATTCGCGAGGAGCTGGATG-------------------------------------------------------------------------------------------------------------------------------------------------------------------------------------------------------------------------------------------------------------------------------------------------------------------------------------------------------------------------------------------------------------------------------------------------------------------------------------------------------------------------------------------------------------------------------------------------------------------------------------------------------------------------------------------------------------------------------------------------------------------------------------------------------------------------------------------------------------------------------------------------------------------------------------------------------------------------------------------------------------------------------------------------------------------------------------------------------------------------------------------------------------------------------------------------------------------------------------------------------------------------------------------------------------------------------------------------------------------------------------------------------------------------------------------------------------------------------------------------------------------------------------------------------------------------------------------------------------------------------------------------AAATAGATCGATTCTTTACGAATCTACGGAAAATTTAGGTTATGACAATAAATCCAGTTTACTAATTGTGAAACGTTTCATTAATCGAATGTATCAACAGAATCATTTCATTATTTCGGCTAATAGTAATAGTTCTAAACAAAATAAATTTCTTTGGCACAACAAAAATTTAGATCTGAAAATGATATCAGAGGGGTTTGCAGTCATTGTGGAAATTCCATTCTCGCTGCGATTAGTATCTTCCCTAGAAGGGAAAGAACTAGTAAAATCCCGTAATTTACGATCAATTCATTCAATATTTTCTTTTTTAGAGGACAAATTATCACATTTAAATTTTCTGTCAGATATACTAATACCCTACCCCATTCATCCGGAAATCTTAGTGCAAACCCTTCGCATCTGGGTAAAAGATGCCCCTTCTTTGCATTTATTGCGATTCTTTCTCTACGAGTATCATAATTGGAATAGTCTTATTACTCCAAAGAAATCCATTTCCACTTTTTCCAAAGAGAAT---CAAAGATTATTCGTGTTCCTATATAATTTTCATGTATATAAATGCGAATCCATATTTGTTTTTCTCCGTAAAAAATCTTATCATTTACGATCAATGTCTTTTGGAGCCCTTCTTGAGCGAACACATTTCTATGT-AAAAAGAGAATATCTTGTAGTACT-----------------------------------------------------------------------------------------------------------------------------------------------------------------------------------------------------------------------------------------------------------------------------------------------------------------------------------------------------------------------------------------------------------------------------------------------------------------------------------------------------------------------------------------------------------------------------------------------------------------------------------------------------------------------------------------------------------------------------------------------------------------------------------------------------------------------------------------------------------------------------------------------AAAAGTCAGAACATGGTTTTTATGGGCGGTTTAACAAAATATGTCCCAATTACAAAAACGGCTTTTTTATTAGGTACGCTTTCTCTTTGTGGTATTCCGCCTCTTGCTTGTTTTTGGTCCAAAGACGAAATTCTTAATGATAGTTGGTCGTTTTCAACTATTTTCGCAATAATCGCTTGTTCCACAGCAGGATTCACTGCATTTTATATGTTTCGGATATATTTACTTACTTTTGAGGGACATTTAAACGTCCATTGTCAAAAGTACAGCGGAAAACAAAATAGTTCGTTTTATTCAATATCTAT------------ATGGGGCAAAGAAGAAATGAAAATGATTAAAAAAAAAAATTGTTTATCAACAAC---------------AAAGAATAATCAAAGGGATTCTTTTTTTTCGAAGAAAACATATTTGATTGATGGAAATGTAAGAAGCATGACACGACCCTTTATTACGATTACAAATATTCA---------TTTTGAGAGTAATAAAACTTTTTCCTATCCCCATGAATCGGACAATACTATCTTACTGCCTTTACTTATATTGGTCTTATTTACTTTATTCGTCGGATTCATAGGAATCCCTTTCAGTCAACGAGGAGTGGATTTGGATATATTATCAAAATGGTTAACCCCGTCGATAAATCTTTTACATTCTGATTCTAATTCCAGCAATTCTGTGGATTGGTATGACTTTGTGATAAATGCAATTTTTTCTGTTAGTATAGCTTATTTTGGAATATTTATAGCGTTGCTTTTATATGGGCCTTTTTATTCATCTTTTAAGAAATTAAAAATAACTAATTCAATTGTAAAAATGGGTCCTAAGAGGGTTTTCTGGGACCAAATTCTAAATATTATATACAATTGGTCA------------------------------------------------------------------------------------------------------------------------------------------------------------------------------------------------------------------------------------------------------------------------------------------------------------------------------------------------------------------------------------------------------------------------------------------------------------------------------------------------------------------------------------------------------------------------------------------------------------------------------------------------------------------------------------------------------------------------------------------------------------------------------------------------------------------------------------------------------------------------------------------------------------------------------------------------------------------------------------------GAGTTCTTTTGATTTTATGGATGGGTACGTA-GT-----CTTGGCTGTAAAATAGATTTG-TTTTCAGAATTTTAGCTGCAGTGGGAAATACC----C-ATCTGT-ATGAGCTTC---ATTCCTTTGACAAAACAATTTTGCAGATATGAGAAGCCTGTAAAGGAAAGGAAAATTAATTGGATGAAGGCCGGAATATTAGAATCTGACAGGGTCGTCACTGTCAGCCCATACTATGCCCAAGAACTCATATCAGGCGAGAAGAAGGGTGTGGAGTTGGATAACATCATTCGCAAGACCGGCATTGCTGGTATTGTGAATGGGATGGATGTCCAAGAGTGGAACCCATCTACGGACAAACATATTGATGTGAAATATGACTCTACAACT-TAAGAGTTGTTTGGTGAAATCTGTGTCAATTC---------------------------------------------------------GCTCCCACCATG-------CAGCTTTGTTTGGTTGT-----CACTACCCGTA--TA----AATTGGTA-TTTCAGGTCCTCGATGCTAAACCTGTTTTAAAGGAAGCACTTCAAGCTGAGGTCGGGTTGCCTGTGGATGGAAATATCCCTGTAATAGGTTTTATTGGTAGACTGGAGGAGCAGAAAGGCTCAGATATTCTTGCTGCAGCAATTTCTCAGTTTGTCGGAGAGAATGTTCAGATTGTTATACTTGTATGTATCAGAC-TTGGAATGACTTTACTCGTATTTCTGGTTGATAGT----CCATCATAGG--------CTGCTTCCTCTTTTCTTCCTAGGGCACTGGTAAAAAGGCATTGGAGAAGCAGATTCAACAGTTGGAAACAAAATATCCTGAAAAGGCCATAGGGATAGCGAAATTCAATGTACCTCTGGCACATAAGATCATTGCTGGTGCTGATTTTATGCTGATCCCAAGCAGATTTGAGCCTTGTGGTCTCATTCAATTAGAGTTCTTTTGATTTTATGGATGGGTAAG-GGTCTCATTCTTTGCTATATAATAATTC-TATTTTAAGGTGCAATGGGGAATTCCTACTCGTGACCATTTTCATGACTCCTT-AGCAAATAAATTTTGCAGGTACGAGAAGCCTGTAAAGGGAAGGAAAATTAATTGGATGAAGGCTGGAATATTAGAATCAGACAGGGTCGTCACTGTCAGCCCACATTATGCGGAAGAACTTGTTTCAGGCGTGGACAAGGGAGTGGAATTGGATAACATTATTCGCAAGACTGGAATTACTGGTATTGTGAACGGGATGGATGTTCAAGAGTGGAACCCGTCTACTGACAAATACATTGATGCCAAATATGATGCTACAACT-TAAG-------------------------AANNNNNNNNNNNNNNNNNNNNNNNNNNA-TTTTTCGGTCCCCATCATGTGACATTGTCCAGCT----------------TTACCAAAATTGTCA-TTGCAGGTGTTGGATGCCAAACCTCTTTTAAAGGAATCACTTCAAGCTGAGGTTGGGTTGCCTGTGGATAAAAACATCCCTGTCATAGGTTTTATCGGTAGACTGGAAGAACAGAAGGGCTCAGATATCCTAGCAGCTGCAATTCCCCAATTTATTGGAGAGAACGTTCAGATTGTGGTCCTTGTATGCACTTGGAATAGCTTACAAAACATTTCTACTTCTANNNNNNNNNNNNNNNNNNNNNNNNNNNNNNNNNNNNNNNNNNNN-------NNNTCCTA-TGAGGTTTCATC---TAAGTTGCTTCCTCTTCTTCTTCCAGGGTACTGGTAAAAAGCCACTGGAAAAGCAACTTGAGCAGTTGGAAGTAAAATACCCCAGCAAGGCCAGAGGCGTTGCTAAATTCAATGTACCTCTCGCACATATGATCATTGCTGGTGCTGATTTTATGTTGATCCCCAGTAGGTTTGAACCATGTGGTCTCATTC"/>
                    <sequence id="seq_Hakea_baxteri" taxon="Hakea_baxteri" totalcount="4" value="GGTAGTTAAGGGTCGAGATACTGTCGGCCAGCAAATTAATGTGACTTGTGAGGTACAGCAATTATTAGGAAATAATCGAGTTAGAGCTGTAGCCATGAGTGCTACAGATGGCCTGATGAGGGGAATGGAAGTGATTGACACAGGAGCTCCTCTAAGTGTTCCAGTCGGTGGAGCAACTCTCGGACGAATTTTCAATGTTCTTGGAGAACCTGTTGATAATTTAGGTCCTGTAGATACCCGCACAACATCTCCTATTCATAGATCCGCGCCCGCCTTTATACAGTTAGATACCAAATTATCCATTTTTGAAACAGGAATTAAGGTAGTGGATCTTTTAGCTCCCTATCGCCGTGGAGGAAAAATCGGACTATTCGGGGGAGCTGGGGTGGGTAAAACAGTACTCATCATGGAATTGATCAACAACATTGCCAAAGCGCATGGCGGTGTATCTGTATTTGGCGGAGTAGGCGAACGTACTCGTGAAGGAAATGATCTTTACATGGAAATGAAAGAATCTGGAGTGATTAATGAACAAAATATTGCGCAGTGTAATAAAGCATCAATTCAATACTGATTCGTCCATAACCATAATTAGATGAATCTAGTTCATAGGAAA-------AAAATAAAGAGCCTCGGGTCAATAAAGACTGAGGAGATTGACTCAGGAACAAATTTC-TTAGGAGCTCCATTGCAAAATTA-GGGCCTAGCCATTAATAAAGAAGCGATGGGAACGACGAAACCTGTGACTGCAAAGGATTCTATTGAAAACGAATCCTAATGATTCATTGGGTGGGATGGCGGAACGAACCAGGAACCAATTCATTTATTCTGAGAGGTCGTGGGCTGGCCCTACGAATGAAACCCTACGAACGAAACAGATATTGAAAGAGTAGATATTCGCCCGCGAAAGCCTTCTTATTGGATTGCAAAAATTTCGTCGATTCGATAAAGGGAAAAAGAAAGATTCGTTCTAAAACATTCTCT-AAAAAAAGAAAAGAAATTGTCCAGTTGTATATAC--AAACAAGATTCAAAAATTCCTACATG--------ACAGATTCAATCTC-AAAAACCCTACGATTCAGTTTCTTATTCAT-------------TAAAT-------AATAAAATAGATGTATATCTGTA-----ATATTATTGAATCGTTTCATTCGCGAGGAGCTGGATG-------------------------------------------------------------------------------------------------------------------------------------------------------------------------------------------------------------------------------------------------------------------------------------------------------------------------------------------------------------------------------------------------------------------------------------------------------------------------------------------------------------------------------------------------------------------------------------------------------------------------------------------------------------------------------------------------------------------------------------------------------------------------------------------------------------------------------------------------------------------------------------------------------------------------------------------------------------------------------------------------------------------------------------------------------------------------------------------------------------------------------------------------------------------------------------------------------------------------------------------------------------------------------------------------------------------------------------------------------------------------------------------------------------------------------------------------------------------------------------------------------------------------------------------------------------------------------------------------------------------------------------------------AAATAGATCGATTCTTTACGAATCTACGGAAAATTTAGGTTATGACAATAAATCCAGTTTACTAATTGTGAAACGTTTCATTAATCGAATGTATCAACAGAATCATTTCATTATTTCGGCTAATAGTAATAGTTCTAAACAAAATCCATTTCTTTGGCACAACAAAAATTTAGATCTGAAAATGATATCAGAGGGGTTTGCAGTCATTGTGGAAATTCCATTCTCGCTGCGATTAGTATCTTCCCTAGAAGGGAAAGAACTAGTAAAATCCCGTAATTTACGATCAATTCATTCAATATTTTCTTTTTTAGAGGACAAATTATCACATTTAAATTTTCTGTCAGATATACTAATACCCTACCCCATTCATACGGAAATCTTAGTGCAAACCCTTCGCATCTGGGTAAAAGATGCCCCTTCTTTGCATTTATTGCGATTCTTTCTCTACGAGTATCATAATTGGAATAGTCTTATTACTCCAAAGAAATCCATTTCCACTTTTTCCAAAGAGAAT---CAAAGATTATTCGTCTTCCTATATAATTTTCATGTATATAAATGCGAATCCATATTTGTTTTTCTCCGTAAAAAATCTTCTCATTTACGATCAATGTCTTTTGGAGCCCTTCTTGAGCGAACACATTTCTATGG-AAAAAGAGAATATGTTGTAGTACT-----------------------------------------------------------------------------------------------------------------------------------------------------------------------------------------------------------------------------------------------------------------------------------------------------------------------------------------------------------------------------------------------------------------------------------------------------------------------------------------------------------------------------------------------------------------------------------------------------------------------------------------------------------------------------------------------------------------------------------------------------------------------------------------------------------------------------------------------------------------------------------------------AAAAGTCAGAACATGGTTTTTATGGGCGGTTTAACAAAATATGTCCCAATTACAAAAACGGCTTTTTTATTAGGTACGCTTTCTCTTTGTGGTATTCCGCCTCTTGCTTGTTTTTGGTCCAAAGACGAAATTCTTAATGATAGTTGGTTGTTTTCAACTATTTTCGCAATAATCGCTTGTTCCACAGCAGGATTCACTGCATTTTATATGTTTCGGATATATTTACTTACTTTTGAGGGACATTTAAACGTCCATTGTCAAAAGTACAGCGGAAAACAAAACAGCTCGTTTTATTCAATATCTAT------------ATGGGGCAAAGAAGAAATTAAAATGATTAAAAAAAAAAATTGTTTATCAACAAC---------------AAAGAATAATCAAAGGGATTCTTTTTTTTCGAAGAAAAGATATTTGATTGATGGAAATGTAAGAAGCATGACACGACCCTTTATTACGATTACAAATATTCA---------TTTTGAGAGTAAAGAAACTTTTTCCTATCCCCATGAATCGGACAATACTATCTTACTGCCTTTACTTATATTGGTCTTATTTACTTTATTCGTCGGATTCATAGGAATCCCTTTCAGTCAACGAGGAGTGGATTTTGATATATTATCCAAATGGTTAACTCCGTCGATAAATCTTTTACATTCTGATTCCAATTCCAGCAATTTTGTGGATTGGTATGAGTTTGTGATAAATGCAATTTTTTCTGTTAGTATAGCTTATTTTGGAATATTTATAGCGTTGCTTTTATATGGGCCTTTTTATTCATCTTTTAAGAAATTAAAAACAACTAATTCAATTGTTAAAATGGGTCCTAAGAGGGTTTTCTGGGACCAAATTCTAAATATTATATACAATTGGTCAGGTGAAGTTGTGTCTGAGATCACCAAACCAGGCCTTGAACCATATCTGGGTCTACATTATCCAGCTACGGATATCCCTCAGGCAGCAAGGTTCCTTTTCATGAAGTGCAAGGTTCGTATGATCTGTGACTGCCGCGCAAAGCATGTAAAGGTGCTACAGGATGAGAAGCTTGAATTTGATCTGACATTGTGTGGCTCGACGCTGAGGGCCCCACACATCTGCCACTTACAATATATGGAGAACATGAGTTCCATTGCATCTTTGGTTATGGCTGTGGTTATTAATGAAGGAAATGAAGAAAGTGAGAACTC---TGGTTCGTCGCAGCCACAGAAGAGAAAGAGGCTCTGGGGCCTTGTTGTCTGCCATAACACAACTCCGAGGTTTGTTCCTTTCCCTCTACGCTATGCCTGTGAGTTTCTAATCCAGGTATTTGCCATCCATGTCAATAAGGAGATAGAATTAGAAAACCAGATTCTCGAGAAGAACATTCTACGTACACAAACACTCTTATGTGACATGCTGATGCGGGATGCACCTCTGGGTATTGTTTCACAGAATCCTAATATAATGGATCTGGTAAAGTGTGACGGGGCTGCACTTTTGTACGAAGACAAGATCTGGCTACTTGGATTGGTTCCAACTGAATCCCAGATACATGAGATAGCTGCGTGGCTCTCTAACTCTCACATGGATTCCACGGGGTTGAGTACAGATAGCCTATATGATGCAGGGTTTCCAGGGGCGCTTTCTCTTGCTGATGTAGTATGTGGGATGGCGGCAGTTAGGATAAATTCTAAAGATATGCTTTTCTGGTTCCGGTCCCCCACTGCTGCTGAGGTTCAATGGGGAGGAGCAAAGCATGATCCAAGTGATAAGGATGATGCAAGAAGGATGCACCCAAGATCATCATTCAAGGCTTTCCTTGAAGTTGTTAAGACAAGGAGTTTACCTGAGTTCTTTTGATTTTATGGATGGGTACGTA-GT-----CTTGGCTGTAAAATAGTTTTG-TTTTCAGAATTTTAGTTGCAGTGGGAAATACTTA--T-ATCTGT-ATGAGTTTC---ATTCCTTTGGCAAAACAATTTTGCAGACATGAGAAGCCCGTAAAGGGAAGGAAAATTAATTGGATGAAGGCCGGAATATTAGAATCTGACAGGGTCGTCACTGTCAGCCCATACTATGCCCAAGAACTCGTATCAGGCGTGAAGAAGGGTGTGGAGTTGGATAACATCATTCGCAAGACCGGCATTGCTGGTATTGTGAATGGGATGGATGTCCAAGAGTGGAACCCATCTACGGACAAATATATTGATGTGAAATATGACTCTACAACT-TAAGAGTTGTTTGGTGAAATCTGTGTCAATTC---------------------------------------------------------GCTCCCACCATG-------CAGCTTTGTTTGGTTGT-----CACTCCCTTTA--TA----AATTGGTA-TTTCAGGTCCTCGATGCTAAACCTGTTTTGAAGGAAGCACTTCAAGCTGAGGTCGGGTTGCCTGTGGATGGAAATATCCCTGTAATAGGTTTTATTGGTAGACTGGAGGAGCAGAAAGGCTCAGATATTCTTGCTGCAGCAATTTCTCAGTTTGTCGGAGAGAATGTTCAGATTGTTATACTTGTATGTATCAGAC-TTGGAATGACTTTCCTCGTGTTTCTGGTTGATAGT----CCATCATAGG--------CTGCTTCCTCTTTTCTTCCTAGGGCACTGGTAAAAAGGCAATGGAGAAGCAGATTCAACAGTTGGAAACAAAATATCCTGAAAAGGCCATAGGGATAGCGAAATTCAATGTACCTCTGGCACATAAGATCATTGCTGGTGCTGATTTTATGCTGATCCCAAGCAGATTTGAGCCTTGTGGTCTCATTCAATTAGAGTTCTTTTGATTTTATGGATGGGTAAG-GGTCTCATTCTTTGCTATATAATAATTC-TATTTTAAGGTGCAATGGGGAATTCCTACTTGTGACCATTTTCATGACTCTT-----AACTAAATTTTGCAGGTACGAGAAGCCTGTAAAGGGAAGGAAAATTAATTGGATGAAGGCTGGAATGTTAGAATCAGACAGGGTCGTCACTGTCAGCCCACATTATGCAGAAGAACTTGTTTCAGGCGTGGACAAGGGAGTGGAATTGGATAACATTATTCGCAAAACTGGAATTACTGGCATTGTGAACGGGATGGATGTTCAAGAGTGGAACCCGTCTACTGACAAATACATTGATGCCAAATATGATGCTACAACT-TAAG-------------------------AANNNNNNNNNNNNNNNNNNNNNNNNNNA-TTTTTCAGTCCCCATCATGTGACATTGTCCAGCT----------------TTACCAAAATTGTCA-TTGCAGGTGTTGGATGCCAAACCTCTTTTAAAGGAATCACTTCAAGCTGAGATAGGGTTGCCTGTGGATAAAAACATCCCTGTCATAGGTTTTATCGGTAGACTGGAAGAACAGAAGGGCTCAGATATCCTAGCAGCTGCAATTCCCCAATTTATTGGAGAGAACGTTCAGATTGTGGTCCTTGTATGCGCTTGGAATACCTTACTCAACATTTCTACTTCTANNNNNNNNNNNNNNNNNNNNNNNNNNNNNNNNNNNNNNNNNNNN-------NNNTCCTA-TGAGGTTTCATC---CAAGTTACTTCCTCTTCTTCTTCCAGGGTACTGGTAAAAAGCCACTGGAAAAGCAACTTGAGCAGTTGGAAGTAAAATATCCCAGCAAGGCCAGAGGCGTTGCTAAATTCAATGTACCTCTCGCACATATGATCATTGCTGGTGCTGATTTTATGTTGATCCCCAGTAGGTTTGAACCATGTGGTCTCATTC"/>
                    <sequence id="seq_Hakea_brachyptera" taxon="Hakea_brachyptera" totalcount="4" value="GGTAGTTAAGGGTCGAGATACTGTCGGCCAGCAAATTAATGTGACTTGTGAGGTACAGCAATTATTAGGAAATAATCGAGTTAGAGCTGTAGCCATGAGTGCTACAGATGGCCTGATGAGGGGAATGGAAGTGATTGACACAGGAGCTCCTCTAAGTGTTCCAGTCGGTGGAGCAACTCTCGGACGAATTTTCAATGTTCTTGGAGAACCTGTTGATAATTTAGGTCCTGTAGATACCCGCACAACATCTCCTATTCATAGATCCGCGCCCGCCTTTATACAGTTAGATACCAAATTATCGATTTTTGAAACAGGAATTAAGGTAGTGGATCTTTTAGCTCCCTATCGCCGTGGAGGAAAAATAGGACTATTCGGGGGAGCTGGGGTGGGTAAAACAGTACTCATCATGGAATTGATCAACAACATTGCCAAAGCGCATGGCGGTGTATCTGTATTTGGCGGAGTAGGCGAACGTACTCGTGAAGGAAATGATCTTTACATGGAAATGAAAGAATCTGGAGTGATTAATGAACAAAATATTGCGCAGTGTAATAAAGCATCAATTCAATACTGATTCGTCCATAACCATAATTAGATGAATCTAGTTCATAGGAAA-------AAAATAAAGAGCCTCGGGTCAATAAAGACTGAGGAGATTGACTCAGGAACAAATTTC-TTAGGAGCTCCATTGCAAAATTC-GGGCCTAGCCATTAATAAAGAAGCGATGGGAACGACGAAACCTGTGACTGCAAAAGATTCTATTGAAAACGAATCCTAATGATTCATTGGGTGGGATGGCGGAACGAACCAGGAACCAATTCATTTATTCTGAGAGGTCGTGGGCTGGCCCTACGAATGAAACCCTACGAATGAAACAGATATTGAAAGAGTAGATATTCGCCCGCGAAAGCCTTCTTATTGGATTGCAAAAATTTCGTCGATTCGATAAAGGGAAAAAGAAAGATTCGTTCTAAAACATTCTCT-AAAAAAAGAAAAGAAATTGTCCAGTTGTATATAC--AAACAAGATTCCAAAATTCCTACATG--------ACAGATTCAATCTCAAAAAACCCTACGATTCAGTTTCTTATTCAT-------------TAAAT-------AATAAAATAGATGTATATCTGTA-----ATATTATTGAATCGTTTCATTCGCGAGGAGCTGGATG-------------------------------------------------------------------------------------------------------------------------------------------------------------------------------------------------------------------------------------------------------------------------------------------------------------------------------------------------------------------------------------------------------------------------------------------------------------------------------------------------------------------------------------------------------------------------------------------------------------------------------------------------------------------------------------------------------------------------------------------------------------------------------------------------------------------------------------------------------------------------------------------------------------------------------------------------------------------------------------------------------------------------------------------------------------------------------------------------------------------------------------------------------------------------------------------------------------------------------------------------------------------------------------------------------------------------------------------------------------------------------------------------------------------------------------------------------------------------------------------------------------------------------------------------------------------------------------------------------------------------------------------------AAATAGATCGATTCTTTACGAATCTACGGAAAATTTAGGTTATGACAATAAATCCAGTTTACTAATTGTGAAACGTTTCATTAATCGAATGTATCAACAGAATCATTTCATTATTTCGGCTAATAGTAATAGTTCTAAACAAAATCAATTTCTTTGGCACAACAAAAATTTAGATCTGAAAATGATATCAGAGGGGTTTGCAGTCATTGTGGAAATTCCATTCTCGCTGCGATTAGTATCTTCCCTAGAAGGGAAAGAACTAGTAAAATCCCGTAATTTACGATCAATTCATTCAATATTTTCTTTTTTAGAGGACAAATTATCACATTTAAATTTTCTGTCAGATATACTAATACCCTACCCCATTCATCCGGAAATCTTAGTGCAAACCCTTCGCATCTGGGTAAAAGATGCCCCTTCTTTGCATTTATTGCGATTCTTTCTCTACGAGTATCATAATTGGAATAGTCTTATTACTCCAAAGAAATCCATTTCCACTTTTTCCAAAGAGAAT---CAAAGATTATTCGTGTTCCTATATAATTTTCATGTATATAAATGCGAATCCATATTTGTTTTTCTACGTAAAAAATCTTCTCATTTACGATCAATGTCTTTTGGAGCCCTTCTTGAGCGAACACATTTCTATGG-AAAAAGAGAATATGTTGTAGTACT-----------------------------------------------------------------------------------------------------------------------------------------------------------------------------------------------------------------------------------------------------------------------------------------------------------------------------------------------------------------------------------------------------------------------------------------------------------------------------------------------------------------------------------------------------------------------------------------------------------------------------------------------------------------------------------------------------------------------------------------------------------------------------------------------------------------------------------------------------------------------------------------------AAAAGTCAGAACATGGTTTTTATGGGCGGTTTAACAAAATATGTCCCAATTACAAAAACGGCTTTTTTATTAGGTACGCTTTCTCTTTGTGGTATTCCGCCTCTTGCTTGTTTTTGGTCCAAAGACGAAATTCTTAATGATAGTTGGTTGTTTTCAACTATTTTCGCAATAATCGCTTGTTCAACAGCAGGATTCACTGCATTTTATATGTTTCGGATATATTTACTTACTTTTGAGGGACATTTAAACGTCCATTGTCAAAAGTACAGCGGAAAACAAAACAGCTCGTTTTATTCAATATCTAT------------ATGGGGCAAAGAAGAAATGAAAATGATTAAAAAAAAAAATTGTTTATCAACAAC---------------AAAGAATAATCAAAGGGATTCTTTTTTTTCGAAGAAAACATATTTGATTGATGGAAATGTAAGAAGCATGACACGACCCTTTATTACGATTACAAATATTCA---------TTTTGAGAGTAAAGAAACTTTTTCCTATCCCCATGAATCGGACAATACTATCTTACTGCCTTTACTTATATTGGTCTTATTTACTTTATTCGTCGGATTCATAGGAATCCCTTTCAGTCAACGAGGGGTGGATTTTGATATATTATCCAAATGGTTAACTCCGTCGATAAATCTTTTACATTCTGATTCCAATTCCAGCAATTCTGTGGATTGGTATGAATTTGTGATAAATGCAATTTTTTCTGTTAGTATAGCTTATTTTGGAATATTTATAGCGTTGCTTTTATATGGGCCTTTTTATTCATCTTTTAAGAAATTAAAAATAACTAATTCAATTGTTAAAATGGGTCCTAAGAGGGTTTTCTGGGACCAAATTCTAAATATTATATACAATTGGTCAGGTGAAGTTGTGTCTGAGATCACCAAACCAGGCCTTGAACCATATCTGGGTCTACATTATCCAGCTACGGATATCCCTCAGGCAGCAAGGTTCCTTTTCATGAAGTGCAAGGTTCGTATGATCTGTGACTGCCGCGCAAAGCATGTAAAGGTGCTACAGGATGAGAAGCTTGAATTTGATCTGACATTGTGTGGCTCGACGCTGAGGGCCCCACACAGCTGCCACTTACAGTATATGGAGAACATGAGTTCCATTGCATCTTTGGTTATGGCTGTGGTTATTAATGAAGGAAATGAAGAAAGTGAGAACTC---TGGTTCGTCGCAGCCACAGAAGAGAAAGAGGCTCTGGGGCCTTGTTGTCTGCCATAACACAACTCCGAGGTTTGTTCCTTTCCCTCTACGCTATGCCTGTGGGTTTCTAATCCAGGTATTTGCCATCCATGTCAATAAGGAGATAGAATTAGAAAACCAGATTCTTGAGAAGAACATTCTACGTACACAAACACTCTTATGTGACATGCTGATGCGGGATGCACCTCTGGGTATTGTTTCACAGAATCCTAATATAATGGATCTGGTAAAGTGTGACGGGGCTGCACTTCTGTATGAAGACAAGATCTGGCTACTTGGATTGGTTCCAACTGAATCCCAGATACATGAGATAGCTGCGTGGCTCTCTAACTCTCACATGGATTCCACGGGGTTGAGTACAGATAGCTTATATGACGCAGGGTTTCCAGGGGCGCTTTCTCTTGCTGATGTAATATGTGGGATGGCGGCAGTTAGGATAAATTCTAAAGATATGCTTTTCTGGTTCCGGTCCCCCACTGCTGCTGAGGTTCAATGGGGAGGAGCAAAGCATGATCCAAGTGATAAGGATGATGCAAGAAGGATGCACCCAAGATCATCATTCAAGGCTTTCCTTGAAGTTGTTAAGACAAGGAGTTTACCTGAGTTCTTTTGATTTTATGGATGGGTACGTA-GT-----CTTGGCTGTAAAATAGTTTTG-TTTTCAGAATTTTAGTTGCAGTGGGAAATACC----T-ATCTGT-GTGAATTTC---ATTCCTTTGGCAAAACAATTTTGCAGACATGAGAAGCCCGTAAAGGGAAGGAAAATTAATTGGATGAAGGCCGGAATATTAGAATCTGACAGGGTAGTCACTGTCAGCCCATACTATGCCCAAGAACTCGTATCAGGCGTGAAGAAGGGTGTGGAGTTGGATAACATCATTCGCAAGACCGGCATTGCTGGTATTGTGAATGGGATGGATGTCCAAGAGTGGAACCCATCTACGGACAAATATATTGATGTGAAATATGATTCTACAACT-TAAGAGTTGTTTGGTGAAATCTCTGTCAATTC---------------------------------------------------------GCTCCCACCATGCAGCAGCCAGCTTTGTTTGGTTGT-----CACTACCTGTA--TA----AATTGGTA-TTTCAGGTCCTCGATGCTAAACCTGTTTTAAAGGAAGCACTTCAAGCTGAGGTCGGGTTGCCTGTGGATGGAAATATCCCTGTAATAGGTTTTATTGGTAGACTGGAGGAGCAGAAAGGCTCAGATATTCTTGCTGCGGCAATTTCTCAGTTTGTCGGAGAGAATGTTCAGATTGTTATACTTGTATGTATCAGAC-TTGGAATGACTTTCCTCGTGTTTCTGGTTGATAGT----CCATCATAGG--------CTGCTTCTTCTTTTCTTCCTAGGGCACTGGTAAAAAGGCAATGGAGAAGCAGATTCAACAGTTGGAAACAAAATATCCTGAAAAGGCCATAGGGATAGCAAAATTCAATGTACCTCTGGCACATAAGATCATTGCTGGTGCTGATTTTATGCTGATCCCAAGCAGATTTGAGCCTTGTGGTCTCATTCAATTAGAGTTCTTTTGATTTTATGGATGGGTAAG-GGTCTCATTCTTTGCTATATAATAATTC-TATTTTAAGGTGCAATGGGGAATTCCTACTTGTGACCATTTTCATGACTCTT--AACAAATAAATTTTGCAGGTACGAAAAGCCTGTAAGGGGAAGGAAAATTAATTGGATGAAGGCTGGAATATTAGAATCAGACAGGGTCGTCACTGTCAGCCCACATTATGCAGAAGAACTTGTTTCAGGCGTGGACAAGGGAGTGGAATTGGATAACATTATTCGCAAAACTGGAATTACTGGCATTGTCAACGGGATGGATGTTCAAGAGTGGAACCCGTCTACTGACAAATACATTGATGCCAAATATGATGCTACAACT-TAAG-------------------------AANNNNNNNNNNNNNNNNNNNNNNNNNNA-TTTTTCAGTCCCCATCATGTGACATTGTCCAGCT----------------TTACCAAAATTGTCA-TTGCAGGTGTTGGATGCCAAACCTCTTTTAAAGGAATCACTTCAAGCTGAGATAGGGTTGCCTGTGGATAAAAACATCCCTGTCATAGGTTTTATCGGTAGACTGGAAGAACAGAAGGGCTCAGATATCCTAGCAGCTGCAATTCCCCAATTTATTGGAGAGAACGTTCAGATTGTGGTCCTTGTATGTGCTTGGAATACCTTATTCAACATTTCTACTTCTANNNNNNNNNNNNNNNNNNNNNNNNNNNNNNNNNNNNNNNNNNNN-------NNNTCCTA-TGAGGTTTCATC---TAAGTTGCTTCCTCTTCTTCTTCCAGGGTACTGGTAAAAAGCCACTGGAAAAGCAACTTGAGCAGTTGGAAGTAAAATACCCCAGCAAGGCCAGAGGTGTTGCTAAATTCAATGTACCTCTCGCACATATGATCATTGCTGGTGCTGATTTTATGTTGATCCCCAGTAGGTTTGAACCATGTGGTCTCATTC"/>
                    <sequence id="seq_Hakea_clavata" taxon="Hakea_clavata" totalcount="4" value="GGTAGTTAAGGGTCGAGATACTGTCGGCCAGCAAATTAATGTGACTTGTGAGGTACAGCAATTATTAGGAAATAATCGAGTTAGAGCTGTAGCCATGAGTGCTACAGATGGCCTGATGAGGGGAATGGAAGTGATTGACACAGGAGCTCCTCTAAGTGTTCCAGTCGGTGGAGCAACTCTCGGACGAATTTTCAATGTTCTTGGAGAACCTGTTGATAATTTAGGTCCTGTAGATACCCGCACAACATCTCCTATTCATAGATCCGCGCCCGCCTTTATACAGTTAGATACCAAATTATCTATTTTTGAAACAGGAATTAAGGTAGTGGATCTTTTAGCTCCCTATCGCCGTGGAGGAAAAATCGGACTATTCGGGGGAGCTGGGGTGGGTAAAACAGTACTCATCATGGAATTGATCAACAACATTGCCAAAGCGCATGGCGGTGTATCTGTATTTGGCGGAGTAGGCGAACGTACTCGTGAAGGAAATGATCTTTACATGGAAATGAAAGAATCTGGAGTGATTAATGAACAAAATATTGCGCAGTGTAATAAAGCATCAATTCAATACTGATTCGTCCATAACCATAATTAGATGAATCTAGTTCATAGGAAA-------AAAATAAAGAGCCTCGGGTCAATAAAGACTGAGGAGATTGACTCAGGAACAAATTTA-TTAGGAGCTCCATTGCAAAATTC-GGGCCTAGCCATTAATAAAGAAGCGATGGGAACGACGAAACCTGTGACTGCAAAAGATTCTATTGAAAACGAATCCTAATGATTCATTGGGTGGGATGGCGGAACGAACCAGGAACCAATTCATTTATTCTGAGAGGTCGTGGGCTGGCCCTACGAATGAAACCCTACGAATGAAACAGATATTGAAAGAGTAGATATTCGCCCGCGAAAGCCTTTTTATTGGATTTAAAAAATTTCGTCGATTCGATAAAGGGAAAAAGAAAGATTCGTTCTAAAACATTCTCT-AAAAAAAGAAAAGAAATTGTCCAGTTGTATATAC--AAACAAGATTAAAAAATTCCTACATG--------ACAGATTCAATCTAAAAAAACCCTACGATTCAGTTTCTTATTCAT-------------TCAAT-------AATAAAATAGATGTATATCTGTA-----ATATTATTGAATCGTTTCATTCGCGAGGAGCTGGATG-------------------------------------------------------------------------------------------------------------------------------------------------------------------------------------------------------------------------------------------------------------------------------------------------------------------------------------------------------------------------------------------------------------------------------------------------------------------------------------------------------------------------------------------------------------------------------------------------------------------------------------------------------------------------------------------------------------------------------------------------------------------------------------------------------------------------------------------------------------------------------------------------------------------------------------------------------------------------------------------------------------------------------------------------------------------------------------------------------------------------------------------------------------------------------------------------------------------------------------------------------------------------------------------------------------------------------------------------------------------------------------------------------------------------------------------------------------------------------------------------------------------------------------------------------------------------------------------------------------------------------------------------AAATAGATCGATTCTTTACGAATCTACGGAAAATTTAGGTTATGACAATAAATACAGTTTACTAATTGTGAAACGTTTCATTAATCGAATGTATCAACAGAATCATTTCATTATTTCGGCTAATAGTAATAGTTCTAAACAAAATCAATTTCTTTGGCACAACAAAAATTTAGATCTGAAAATGATATCAGAGGGGTTTGCAGTCATTGTGGAAATTCCATTCTCGCTGCGATTAGTATCTTCCCTAGAAGGGAAAGAACTAGTAAAATCCCGTAATTTACGATCAATTCATTCAATATTTTCTTTTTTAGAGGACAAATTATCACATTTAAATTTTCTGTCAGATATACTAATACCCTACCCCATTCATCCGGAAATCTTAGTGCAAACCCTTCGCATCTGGGTAAAAGATGCCCCTTCTTTGCATTTATTGCGATTCTTTCTCTACGAGTATCATAATTGGAATAGTCTTATTACTCCAAAGAAATCCATTTCCACTTTTTCCAAAGAGAAT---CAAAGATTATTCGTGTTCCTATATAATTTTCATGTATATAAATGCGAATCCATATTAGTTTTTCTCCGTAAAAAATCTTCTCATTTACAATCAATGTCTTTTGGAGCCCTTCTTGAGCGAACACATTTCTATGG-AAAAAGAGAATATGTTGTAGTACT-----------------------------------------------------------------------------------------------------------------------------------------------------------------------------------------------------------------------------------------------------------------------------------------------------------------------------------------------------------------------------------------------------------------------------------------------------------------------------------------------------------------------------------------------------------------------------------------------------------------------------------------------------------------------------------------------------------------------------------------------------------------------------------------------------------------------------------------------------------------------------------------------AAAAGTCAGAACATGGTTTTTATGGGCGGTTTAACAAAATATGTCCCAATTACAAAAACGGCTTTTTTATTAGGTACGCTTTCTCTTTGTGGTATTCCGCCTCTTGCTTGTTTTTGGTCCAAAGACGAAATTATTAATGATAGTTGGTTGTTTTCAACTATTTTCGCAATAATCGCTTGTTCCACAGCAGGATTCACTGCATTTTATATGTTTCGGATATATTTACTTACTTTTGAGGGACATTTAAACGTCCATTGTCAAAAGTACAGCGGAAAACAAAATAGCTCGTTTTATTCAATATATAT------------ATGGGGCAAAGAAGAAATGAAAATGATTAAAAAAAAAAATTGTTTATCAACAAC---------------AAAGAATAATCAAAGGGATTCTTTTTTTTCGAAGAAAACATATTTGATTGATGGAAATGTAAGAAGCATGACACGACCCTTTATTACGATTACAAATATTCA---------TTTTGAGAGTAAAGAAACTTTTTCCTATCCCCATGAATCGGACAATACTATCTTACTGCCTTTACTTATATTGGTCTTATTTACTTTATTCGTCGGATTCATAGGAATCCCTTTCAGTCAACGAGGAGTGGATTTTGATATATTATCCAAATGGTTAACTCCGTCGATAAATCTTTTACATTCTGATTCCAATTCCAGCAATTCTGTGGATTGGTATGAGTTTGTGATAAATGCAATTTTTTCTGTTAGTATAGCTTATTTTGGAATATTTATAGCGTTGATTTTATATGGTCCTTTTTATTCATCTTTTAAGAAATTAAAAATAACTAATTCAATTGTTAAAATGGGTCCTAAGAGGGTTTTATGGGACCAAATTATAAATATTATATACAATTGGTCAGGTGAAGTTGTGTCTGAGATCACCAAACCAGGCCTTGAACCATATCTGGGTCTACATTATCCAGCTACGGATATCCCTCAGGCAGCAAGGTTCCTTTTCATGAAGTGCAAGGTTCGTATGATCTGTGACTGCCGTGCAAAGCATGTAAAGGTGCTACAGGATGAGAAGCTTGAATTTGATCTGACATTGTGTGGCTCGACGCTGAGGGCCCCACACAGCTGCCACTTACAATATATGGAGAACATGAGTTCCATTGCATCTTTGGTTATGGCTGTGGTTATTAATGAAGGAAATGAAGAAAGTGAGAACTC---TGGTTCATCGCAGCCACAGAAGAGAAAGAGGCTCTGGGACCTTGTTGTCTGCCATAACACCACTCCGAGGTTTGTCCCTTTCCCTCTACGCTATGCCTGTGAGTTTCTAATCCAGGTATTTGCCATCCATGTCAATAAGGAGATAGAATTAGAAAACCAGATTCTTGAGAAGAACATTCTACGTACACAAACTCTCTTATGTGACATGCTGATGCGGGATGCACCTCTGGGTATTGTTTCACAGAATCCTAATATAATGGATCTGGTCAGGTGTGACGGGGCTGCACTTTTGTACGAAGACAAGATCTGGCTACTTGGATTGGTTCCAACTGAATCCCAGATACATGAGATAGCTGCATGGCTCTCTAACTCTCACATGGATTCGACGGGGTTGAGTACAGATAGCCTATATGACGCAGGGTTTCCAGGGGCGCTTTCTCTTGCTGATGTAGTATGTGGGATGGCGGCAGTTAGGATAAATTCTAAAGATATGCTTTTCTGGTTCCGATCCCCCACTGCTGCTGAGGTTCAATGGGGAGGAGCAAAGCATGATCCAAATGATAAGGATGATGCAAGAAGGATGCACCCACGATCATCATTCAAGGCTTTCCTTGAAGTTGTTAAGACAAGGAGTTTACCTGAGTTCTTTTGATTTTATGGATGGGTACGTA-GT-----CTTGGCTGT-AAATAGTTTTG-TTTTCAGAATTTTAGTTGCAGTGGGAAGTACC----T-ATCTGT-ATGAGCTTC---ATTCCTTTGGCAAAAAAATTTTGCAGATATGAGAAGCCCGTAAAGGGAAGGAAAATTAATTGGATGAAGGCCGGAATATTAGAATCTGACAGGGTCGTCACTGTCAGCCCATACTATGCCCAAGAACTCATATCAGGCGAGAAGAAGGGTGTGGAGTTGGATAACATCATTCGCAAGACCGGCATTGCTGGTATTGTGAATGGGATGGATGTCCAAGAGTGGAACCCATCTACGGACAAATATATAGATGTGAAATATGACTCTACAACT-TAAGAGTTG-TTGGTGAAATCTCTGTCAATTC---------------------------------------------------------GCTCCCACCATG-------CAGCTTTGT-TGGTTCT-----CACTACCTGTA--TA----AATTGGTA-TTTCAGGTCCTCGATGCTAAACCTGTTTTAAAGGAAGCACTTCAAGCTGAGGTCGGGTTGCCTGTGGATGGAAATATCCCTGTAATAGGTTTTATTGGTAGACTGGAGGAACAGAAAGGCTCAGATATTCTTGCTGCAGCAATTTCTCAGTTTGTCGGAGAGAATGTTCAGATTGTTATACTTGTATGTATCAGAC-TTGGAATGACTTTCCTCGTGTTTCTGGTTGATACT----CCATCATTGG--------CTGCTTCCTCTTTTCTTCCTAGGGCACTGGTAAAAAGGCAATGGAGAAGCAGATTCAACAGTTGGAAACAAAATATCCTGAAAAGGCCATAGGGATAGCGAAATTCAATGTACCTCTGGCACATAAGATCATTGCTGGGGCCGATTTTATGCTGATCCCTAGCAGATTTGAGCCTTGTGGTCTCATTCAATTAGAGTTCTTTTGATTTTATGGATGGGTAAG-GGTCTCATTCTTTGCTATATAATAATTC-TATTTTAAGGTGCAATGGGGAATTCCTACCTGTGACTATTTTCATGACTCCTT-AACAAATAAATTTTGCAGGTACGAGAAGCCTGTAAAGGGAAGGAAAGTTAATTGGATGAAGGCTGGAATATTAGAATCAGACAGGGTCGTCACTGTCAGCCCACATTATGCAGAAGAACTTGTTTCAGGCGTGGACAAGGGAGTGGAATTGGATAACATCATTCGCAAGACTGGAATTACTGGTATTGTGAACGGGATGGATGTTCAAGAGTGGAACCCGTCTACTGACAAATACATTGATGCCAAATATGATGCTACCACT-TAAG-------------------------AANNNNNNNNNNNNNNNNNNNNNNNNNNA-------AGTCCCCATCATGTGACATTGTCCAGCT----------------TTACCAAAATTGTCA-TTGCAGGTGTTGGATGCCAAACCTCTTTTAAAGGAATCACTTCAAGCTGAGGTTGGGTTGCCTGTGGATAAAAACATCCCTGTCATAGGTTTTATCGGTAGACTGGAAGAACAGAAGGGCTCAGATATCCTAGCAGCTGCAATTCCCCAATTTATTGGAGAGAACGTTCAGATTGTGGTCCTTGTATGCACTTGGAATAGCTTACTCAACATTTCTACTTCTANNNNNNNNNNNNNNNNNNNNNNNNNNNNNNNNNNNNNNNNNNNN-------NNNTCCTA-TGAGGTTTCATC---TAAGTTGCTTCCTCTTCTTCTTCCAGGGTACTGGTAAAAAGCCACTGGAAAAGCAACTTGAGCAGTTGGAAGTAAAATACCCCAGCAAGGCCAGAGGCATTGCTAAATTCAATGTACCTCTCGCGCATATGATCATTGCTGGTGCTGATTTTATGTTGATCCCCAGTAGGTTTGAACCATGTGGTCTCATTC"/>
                    <sequence id="seq_Hakea_commutata" taxon="Hakea_commutata" totalcount="4" value="GGTAGTTAAGGGTCGAGATACTGTCGGCCAGCAAATTAATGTGACTTGTGAGGTACAGCAATTATTAGGAAATAATCGAGTTAGAGCTGTAGCCATGAGTGCTACAGATGGCCTGATGAGGGGAATGGAAGTGATTGACACAGGAGCTCCTCTAAGTGTTCCAGTCGGTGGAGCAACTCTCGGACGAATTTTCAATGTTCTTGGAGAACCTGTTGATAATTTAGGTCCTGTAGATACCCGCACAACATCTCCTATTCATAGATCCGCGCCCGCCTTTATACAGTTAGATACCAAATTATCTATTTTTGAAACAGGAATTAAGGTAGTGGATCTTTTAGCTCCCTATCGCCGTGGAGGAAAAATCGGACTATTCGGGGGAGCTGGGGTGGGTAAAACAGTACTCATCATGGAATTGATCAACAACATTGCCAAAGCGCATGGCGGTGTATCTGTATTTGGCGGAGTAGGCGAACGTACTCGTGAAGGAAATGATCTTTACATGGAAATGAAAGAATCTGGAGTGATTAATGAACAAAATATTGCGCAGTGTAATAAAGCATCAATTCAATACTGATTCGTCCATAACCATAATTAGATGAATCTAGTTCATAGGAAA-------AAAATAAAGAGCCTCGGGTCAATAAAGACTGAGGAGATTGACTCAGGAACAAATTTC-TTAGGAGCTCCATTGCAAAATTC-GGGCCTAGCCATTAATAAAGAAGCGATGGGAACGACGAAACCTGTGACTGCAAAAGATTCTATTGAAAACGAATCCTAATGATTCATTGGGTGGGATGGCGGAACGAACCAGGAACCAATTCATTTATTCTGAGAGATCGTGGGCTGGCCCTACGAATGAAACCCTACGAATGAAACAGATATTGAAAGAGTAGATATTCGCCCGCGAAAGCCTTCTTATTGGATTGCAAAAATTTCGTCGATTCGATAAAGGGAAAAAGAAAGATTCGTTCTAAAACATTCTCT-AAAAAAAGAAAAGAAATTGTCCAGTTGTATATAC--AAACAAGATTCAAAAATTCCTACATG--------ACAGATTCAATCTCAAAAAACCCTACGATTCAGTTTCTTATTCAT-------------TAAAT-------AATAAAATAGATGTATATCTGTA-----ATATTATTGAATCGTTTCATTCGCGAGGAGCTGGATG-------------------------------------------------------------------------------------------------------------------------------------------------------------------------------------------------------------------------------------------------------------------------------------------------------------------------------------------------------------------------------------------------------------------------------------------------------------------------------------------------------------------------------------------------------------------------------------------------------------------------------------------------------------------------------------------------------------------------------------------------------------------------------------------------------------------------------------------------------------------------------------------------------------------------------------------------------------------------------------------------------------------------------------------------------------------------------------------------------------------------------------------------------------------------------------------------------------------------------------------------------------------------------------------------------------------------------------------------------------------------------------------------------------------------------------------------------------------------------------------------------------------------------------------------------------------------------------------------------------------------------------------------AAATAGATCGATTCTTTACGAATCTACGGAAAATTTAGGTTATGACAATAAATACAGTTTACTAATTGTGAAACGTTTCATTAATCGAATGTATCAACAGAATCATTTCATTATTTCGGCTAATAGTAATAGTTCTAAACAAAATAAATTTCTTTGGCACAACAAAAATTTAGATCTGAAAATGATATCAGAGGGGTTTGCAGTCATTGTGGAAATTCCATTCTCGCTGCGATTAGTATCTTCCCTAGAAGGGAAAGAACTAGTAAAATCCCGTAATTTACGATCAATTCATTCAATATTTTCTTTTTTAGAGGACAAATTATCACATTTTAATTTTCTGTCAGATATACTAATACCCTACCCCATTCATCCGGAAATCTTAGTGCAAACCCTTCGCATCTGGGTAAAAGATGCCCCTTCTTTGCATTTATTGCGATTCTTTCTCTACGAGTATCATAATTGGAATAGTCTTATTACTCCAAAGAAATCCATTTCCACTTTTTCCAAAGAGAAT---CAAAGATTATTCGTGTTCCTATATAATTTTCATGTATATAAATGCGAATCCATATTAGTTTTTCTCCGTAAAAAATCTTCTCATTTACGATCAATGTCTTTTGGAGCCCTTCTTGAGCGAACACATTTCTATGG-AAAAAGAGAATATGTTGTAGTACT-----------------------------------------------------------------------------------------------------------------------------------------------------------------------------------------------------------------------------------------------------------------------------------------------------------------------------------------------------------------------------------------------------------------------------------------------------------------------------------------------------------------------------------------------------------------------------------------------------------------------------------------------------------------------------------------------------------------------------------------------------------------------------------------------------------------------------------------------------------------------------------------------AAAAGTCAGAACATGGTTTTTATGGGCGGTTTAACAAAATATGTCCCAATTACAAAAACAGCTTTTTTATTAGGTACGCTTTCTCTTTGTGGTATTCCGCCTCTTGCTTGTTTTTGGTCCAAAGACGAAATTCTTAATGATAGTTGGTTGTTTTCAACTATTTTCGCAATAATCGCTTGTTCCACAGCAGGATTCACTGCATTTTATATGTTTCGGATATATTTACTTACTTTTGAGGGACATTTAAACGTCCATTGTCAAAAGTACAGCGGAAAACAAAATAGCTCGTTTTATTCAATATATAT------------ATGGGGCAAAGAAGAAATGAAAATGATTAAAAAAAAAAATTGTTTATCAACAAC---------------AAAGAATAATCAAAGGGATTCTTTTTTTTCGAAGAAAACATATTTGATTGATGGAAATGTAAGAAGCATGACACGGCCCTTTATTACGATTACAAATATTCA---------TTTTAAGAGTAAAGAAACTTTTTCCTATCCCCATGAATCGGACAATACTATCTTACTGCCTTTACTTATATTGGTCTTATTTACTTTATTCGTCGGATTCATAGGAATCCCTTTCAGTCAACGAGGAGTGGATTTTGATATATTATCCAAATGGTTAACTCCGTCGATAAATCTTTTACATTCTGATTCCAATTCCAGCAATTCTGTGGATTGGTATGAGTTTGTGATAAATGCAATTTTTTCTGTTAGTATAGCTTATTTTGGAATATTTATAGCGTTGCTTTTATATGGGCCTTTTTATTCATCTTTTAAGAAATTTAAAATAACTAATTCAATTGTTAAAATGGGTCCTAAGAGGGTTTTCTGGGACCAAATTATAAATATTATATACAATTGGTCAGGTGAAGTTGTGTCTGAGATCACCAAACCAGGCCTTGAACCATATCTGGGTCTACATTATCCAGCTACGGATATCCCTCAGGCAGCAAGGTTCCTTTTCATGAAGTGCAAGGTTCGCATGATCTGTGACTGCCGCGCAAAGCATGTAAAGGTGCTACAGGATGAGAAGCTTGAATTTGATCTGACATTGTGTGGCTCGACGCTGAGGGCCCCACACAGCTGCCACTTACAATATATGGAGAACATGAGTTCCATTGCATCTTTGGTTATGGCTGTGGTTATTAATGAAGGAAATGAAGAAAGTGAGAACTC---TGGTTTGTCGCAGCCACAGAAGAGAAAGAGGCTCTGGGGCCTTGTTGTCTGCCATAACACAACTCCGAGGTTTGTTCCTTTCCCTCTACGCTATGCCTGTGAGTTTCTAATCCAGGTATTTGCCATCCATGTCAATAAGGAGATAGAATTAGAAAACCAGATTCTCGAGAAGAACATTCTACGTACACAAACACTCTTATGTGACATGCTGATGCGGGATGCACCTCTGGGTATTGTTTCACAGAATCCTAATATAATGGATCTGGTAAAGTGTGACGGGGCTGCACTCTTGTACGAAGACAAGATCTGGCTTCTTGGATTGGTTCCAACTGAATCCCAGATACATGAGATAGCTGCGTGGCTCTCTAACTCTCACATGGATTCCACGGGGTTGAGTACAGATAGCCTATATGACGCAGGGTTTCCAGGGGCGCTTTCTCTTGCTGATGTAGTATGTGGGATGGCGGCAGTTAGGATAAATTCTAAAGATATGCTTTTCTGGTTCCGGTCCCCCACTGCTGCTGAGGTTCAATGGGGAGGAGCAAAGCATGATCCAAATGATAAGGATGATGCAAGAAGGATGCACCCAAGATCATCATTCAAGGCTTTCCTTGAAGTCGTTAAGACAAGGAGTTTACCTGAGTTCTTTTGATTTTATGGATGGGTATGTA-GT-----CTTGGCTGTAAAATAGTTTTGTTTTTCAGAATTTTAGTTGCAGCGGGAAATACC----T-ATCCGT-ATGAGTTTC---ATTCCTTTGGCAAAACGATTTTGCAGACATGAGAAGCCCGTAAAGGGAAGGAAAATTAATTGGATGAAGGCCGGAATATTAGAATCTGACAGGGTCGTCACTGTCAGCCCATACTATGCCCAAGAACTCATATCAGGCGTGAAGAAGGGTGTGGAGTTGGATAACATCATTCGCAAGACCGGCATTGCTGGTATTGTGAATGGGATGGATGTCCAAGAGTGGAACCCATCTACGGACAAATATATTGATGTGAAATATGACTCTACAACT-TAAGAGTTGTTTGGTGAAATCTCTGTCAACTC---------------------------------------------------------GCTCCCACCATG-------CAGCTTTATTTGATTGT-----CACTACCCGTA--TA----AATTGGTA-TTTCAGGTCCTCGATGCTAAACCTGTTTTAAAGGAAGCACTTCAAGCTGAGGTCGGGTTGCCTGTGGATGGAAATATCCCTGTAATAGGTTTTATTGGTAGACTGGAGGAGCAGAAGGGCTCAGATATTCTTGCTGCAGCAATTTCTCAGTTTGTCGGAGAGAACGTTCAGATTGTTATACTTGTATGTATCAGAC-TTGGAACGACTTTCCTCGTGTTTCCGGTTGATAGT----CCGTCATAGG--------CTGCTTCCTCTTTTCTTCCTAGGGCACTGGTAAAAAGGCAATGGAGAAGCAGATTCAACAGTTGGAAACAAAATATCCTGAAAAGGCCATAGGGATAGCGAAATTCAATGTACCTCTGGCACATAAGATTATTGCTGGTGCTGATTTTATGCTGATCCCAAGCAGATTTGAGCCTTGTGGTCTCATTCAATTAGAGTTCTTTTGATTTTATGGATGGGTAAG-GGTCTCATTCTTTGCTATATAATAATTC-TATTTTAAGGTGCAA--------TCCTACCTGTGACTATTTTCATGATTCCTT-AACAAATAAATTTTGCAGGTACGAGAAGCCTGTAAAGGGAAGGAAAGTTAATTGGATGAAGGCTGGAATATTAGAATCAGACAGGGTCGTCACTGTCAGCCCACATTATGCAGAAGAACTTGTTTCAGGCGTGGACAAGGGAGTGGAATTGGATAACATCATTCGCAAGACTGGAATTACTGGTATTGTGAACGGGATGGATGTTCAAGAGTGGAACCCGTCTACTGACAAATACATTGATTCCAAATATGATGCTACAACT-TAAG-------------------------AANNNNNNNNNNNNNNNNNNNNNNNNNNA-TGTTTCAGTCCCCATCATGTGACATTGTCCAGCT----------------TTACCAAAATTGTCA-TTGCAGGTGTTGGATGCCAAACCTCTTTTAAAGGAATCACTTCAAGCTGAGGTTGGGTTGCCTGTGGATAAAAACATCCCTGTCATAGGTTTTATCGGTAGACTGGAAGAACAGAAGGGCTCAGATATCCTAGCAGCTGCAATTCCCCAATTTATTGGAGAGAACGTTCAGATTGTGGTCCTTGTATGCACTTGGAGTAGCTTACTCAACATTTCTACTTCTANNNNNNNNNNNNNNNNNNNNNNNNNNNNNNNNNNNNNNNNNNNN-------NNNTCCTA-TGAGGTTTCATC---TAAGTTGCTTCCTCTTCTTCTTCCAGGGTACTGGTAAAAAGCCACTGGAAAAGCAACTTGAGCAGTTGGAAGTAAAATACCCCAACAAGGCCAGAGGCATTGCTAAATTCAATGTACCTCTCGCGCATATGATCATTGCTGGTGCTGATTTTATGTTGATCCCCAGTAGGTTTGAACCATGTGGTCTCATTC"/>
                    <sequence id="seq_Hakea_constablei" taxon="Hakea_constablei" totalcount="4" value="GGTAGTTAAGGGTCGAGATACTGTCGGCCAGCAAATTAATGTGACTTGTGAGGTACAGCAATTATTAGGAAATAATCGAGTTAGAGCTGTAGCCATGAGTGCTACAGATGGCCTGATGAGGGGAATGGAAGTGATTGACACAGGAGCTCCTCTAAGTGTTCCAGTCGGTGGAGCAACTCTCGGACGAATTTTCAATGTTCTTGGAGAACCTGTTGATAATTTAGGTCCTGTAGATACCCGCACAACATCTCCTATTCATAGATCCGCGCCCGCCTTTATACAGTTAGATACCAAATTATCTATTTTTGAAACAGGAATTAAGGTAGTGGATCTTTTAGCTCCCTATCGCCGTGGAGGAAAAATCGGACTATTCGGGGGAGCTGGGGTGGGTAAAACAGTACTCATCATGGAATTGATCAACAACATTGCCAAAGCGCATGGCGGTGTATCTGTATTTGGCGGAGTAGGCGAACGTACTCGTGAAGGAAATGATCTTTACATGGAAATGAAAGAATCTGGAGTAATTAATGAACAAAATATTGCGCAGTGTAATAAAGCATCAATTCAATACTGATTCGTCCATAACCATAATTAGATGAATCTAGTTCATAGGAAA-------AAAATAAAGAGCCTCGGGTCAATAAAGACTGAGGAGATTGACTCAGGAACAAATTTA-TTAGGAGCTCCATTGCAAAATTC-GGGCCTAGCCATTAATAAAAAAGCGATGGGAACGACGAAACCTGTGACTGCAAAAGATTCTATTGAAAACGAATCCTAATGATTCATTGGGTGGGATGGCGGAACGAACCAGGAACCAATTCATTTATTCTGAGAAGTCGTGGGCTGGCCCTACGAATGAAACCCTACGAATGAAACAGATATTGAAAGAGTAGATATTCGCCCGCGAAAGCCTTCTTATTGGATTGCAAAAATTTCGTCGATTCGATAAAGGGAAAAAGAAAGATTCGTTCTAAAACATTCTCT-AAAAAAAGAAAAGAAATTGTCCAGTTGTATATAC--AAACAAGATTCAAAAATTCCTACATG--------ACAGATTCAATCTCAAAAAACCCTACGATTCAGTTTCTTATTCAT-------------TCAAT-------AATAAAATAGATGTATATCTGTA-----ATATTATTGAATCGTTTCATTCGCGAGGAGCTGGATG-------------------------------------------------------------------------------------------------------------------------------------------------------------------------------------------------------------------------------------------------------------------------------------------------------------------------------------------------------------------------------------------------------------------------------------------------------------------------------------------------------------------------------------------------------------------------------------------------------------------------------------------------------------------------------------------------------------------------------------------------------------------------------------------------------------------------------------------------------------------------------------------------------------------------------------------------------------------------------------------------------------------------------------------------------------------------------------------------------------------------------------------------------------------------------------------------------------------------------------------------------------------------------------------------------------------------------------------------------------------------------------------------------------------------------------------------------------------------------------------------------------------------------------------------------------------------------------------------------------------------------------------------AAATAGATCGATTCTTTACGAATCTACGGAAAATTTAGGTTATGACAATAAATCCAGTTTACTAATTGTGAAACGTTTCATTAATCGAATGTATCAACAGAATCATTTCATTATTTCGGCTAATAGTAATAGTTCTAAACAAAATCAATTTCTTTGGCACAACAAAAATTTAGATCTGAAAATGATATCAGAGGGGTTTGCAGTCATTGTGGAAATTCCATTCTCGCTGCAATTAGTATCTTCCCTAGAAGGGAAAGAACTAGTAAAATCCCGTAATTTACGATCAATTCATTCAATATTTTCTTTTTTAGAGGACAAATTATCACATTTAAATTTTCTGTCATATATACTAATACCCTACCCCATTCATCCGGAAATCTTAGTGCAAACCCTTCGCATCTGGGTAAAAGATGCCCCTTCTTTGCATTTATTGCGATTCTTTCTCTACGAGTATCATAATTGGAATAGTCTTATTACTCCAAAGAAATCCATTTCCACTTTTTCCAAAGAGAAT---CAAAGATTATTCGTGTTCCTATATAATTTTCATGTATATAAATGCGAATCCATATTTGTTTTTCTCCGTAAAAAATCTTCTCATTTACGATCAATGTCTTTTGGAGCCCTTTTTGAGCGAACACATTTCTATGG-AAAAAGAGAATATGTTGTAGTACT-----------------------------------------------------------------------------------------------------------------------------------------------------------------------------------------------------------------------------------------------------------------------------------------------------------------------------------------------------------------------------------------------------------------------------------------------------------------------------------------------------------------------------------------------------------------------------------------------------------------------------------------------------------------------------------------------------------------------------------------------------------------------------------------------------------------------------------------------------------------------------------------------AAAAGTCAGAACATGGTTTTTATGGGCGGTTTAACAAAATATGTCCCAATTACAAAAACGGCTTTTTTATTAGGTACGCTTTCTCTTTGTGGTATTCCGCCTCTTGCTTGTTTTTGGTCCAAAGACGAAATTCTTAATGATAGTTGGTTGTTTTCAACTATTTTCGCAATAATCGCTTGTTCCACAGCTGGATTCACTGCATTTTATATGTTTCGGATATATTTACTTACTTTTGAGGGACATTTAAACGTCCATTGTCAAAAGTACAGCGGAAAACAAAATAGCTCGTTTTATTCAATATATAT------------ATGGGGCAAAGAAGAAATGAAAATGATTAAAAAAAAAAATTGTTTATCAACAAC---------------AAAGAATAATCAAAGGGATTCTTTTTTTTCGAAGAAAACATATTTGATTGATGGAAATGTAAGAAGCATGACACGACCCTTTATTACGATTACAAATATTCA---------TTTTGAGAGTAAAGAAACTTTTTCCTATCCCCATGAATCGGACAATACTATCTTACTGCCTTTACTTATATTGGTCTTATTTACTTTATCCGTCGGATTCATAGGAATCCCCTTCAGTCAACGAGGAGTGGATTTTGATATATTATCCAAATGGTTAACTCCCTCGATAAACCTTTTACATTCTGATTCCAATTCCAGGAATTCTGTGGATTGGTATGAGTTTGTGATAAATGCAATTTTATCTGTTAGTATAGCTTATTTTGGAATATTTATAGCGTTGCTTTTATATGGGCCTTTTTATTCATCTTTTAAGAAATTAAAAATAACTAATTCAATTGTTAAAATGGGTCCTAAGAGGGTTTTATGGGACAAAATTTTAAATATTATATACAATTGGTCAGGTGAAGTTGTGTCTGAGATCACCAAACCAGGCCTTGAACCATATCTGGGTCTACATTATCCAGCTACGGATATCCCTCAGGCAGCAAGGTTCCTTTTCATGAAGTGCAAGGTTCGTATGATCTGTGACTGCCGCGCAAAGCATGTAAAGGTGCTACAGGATGAGAAGCTTGAATTTGATCTGACATTGTGTGGCTCGACGCTGAGGGCCCCACACAGCTGCCACTTACAATATATGGAGAACATGAGTTCCATTGCATCTTTAGTTATGGCTGTAGTTATTAATGAAGGAAATGAAGAAAGTGAGAACTC---TGGTTCGTCGCAGCCACAGAAGAGAAAGAGGCTCTGGGGCCTTGTTGTCTGCCATAACACAACTCCGAGGTTTGTTCCTTTCCCTCTACGCTATGCCTGTGAGTTTCTAATCCAGGTATTTGCCATCCATGTCAATAAGGAGATAGAATTAGAAAACCAGATTCTTGAGAAGAACATTCTACGTACACAGACACTCTTATGTGACATGCTGATGCGGGATGCACCTCTGGGTATTGTTTCACAGAATCCTAATATAATGGATCTGGTAAAGTGTGACGGGGCTGCACTTTTGTACGAAGACAAGATCTGGCTACTTGGATTGGTTCCAACTGAATCCCAGATACATGGGATAGCTGCGTGGCTCTCTAACTCTCACATGGATTCCACGGGGTTGAGTACAGATAGCCTATATGACGCAGGGTTTCCAGGGGCGCTTTCTCTTGCTGATGTAGTATGTGGGATGGCGGCAGTTAGGATAAATTCTAAAGATATGCTTTTCTGGTTCCGGTCCCCCACGGCTGCTGAGGTTCAATGGGGAGGAGCAAAGCATGATCCAAATGATAAGGATGATGCGAGAAGGATGCACCCAAGATCATCATTCAAGGCTTTCCTTGAAGTTGTTAAGACAAGGAGTTTACCTGAGTTCTTTTGATTTTATGGATGGGTACGTA-GT-----CTTGGCTGTAAAATAGTTTTG-TTTTCAGAATTTTTGTTGCAGTGGGAAATTCC----T-ATCTGT-GTGAGTTTC---ATTCCTTTGGCAAAACAATTTTGCAGACATCAGAAGCCCGTAAAGGGAAGGAAAATTAATTGGATGAAGGCCGGAATATTAGAATCTGACAGGGTCGTCACTGTCAGCCCATACTATGCCCAAGAACTCATATCGGGCGTGAAGAAGGGTGTGGAGTTGGATAACATCATTCGCAAGACCGGCATTGCTGGTATTGTGAATGGGATGGATGTCCAAGAGTGGAACCCATCTACGGACAAATATATTGATGTGAAATATGACTCTACAACT-TAAGAGTTGTTTGGTGAAATCTCTGTCAATTC---------------------------------------------------------GCTCCCACCATG-------CAGCTTTGTTTGGTTGT-----CACTACCTGTA--TA----AATTGGTA-TTTCAGGTCCTCGATGCTAAACCTGTTTTAAAGGAAGCACTTCAAGCTGAGGTCGGGTTGCCTGTGGATGGAAATATCCCTGTAATAGGTTTTATTGGTAGACTGGAGGAGCAGAAGGGCTCAGATATTCTTGCTGCAGCAATTTCTCAGTTTGTAGGAGAGAATGTTCAGATTGTTATACTTGTATGTATCAGAC-TTGGAATGACTTTCCTTATGTTTCTGGTTGATATT----CCATCATTGG--------CTGCTTCCTCTTTTCTTCCTAGGGCACTGGTAAAAAGGCAATGGAGAAGCAGATTCAACAGTTGGAAACAAAATATCCTGAAAAGGCCATAGGGATAGCAAAATTCAATGTACCTCTGGCACATAAGATCATTGCTGGGGCTGATTTTATGCTGATCCCTAGCAGATTTGAGCCTTGTGGTCTCATTCAATTAGAGTTCTTTTGATTTTATGGATGGGTAAG-GGTCTCATTCTTTGCTATATAATAATTC-TATTTTAAGGTGCAATGGGGAATTCCTACTTGTGACCATTTTCATGACTCCTT-AACAAATAAATTTTGCAGGTACGAGAAGCCTGTAAAGGGAAGGAAAATTAATTGGATGAAGGCTGGAATATTAGAATCAAACAGGGTCGTCACTGTCAGCCCAAATTATGCAGAAGAACTTGTTTCAGGCGTGGACAAGGGAGTGGAATTGGATAACATTATTCGCAAGACTGGAATTACTGGTATTGTGAACGGGATGGATGTACAAGAGTGGAACCCGTCTACTGACAAATACATTGATGCCAAATATGATGCTACAACT-TAAG-------------------------AANNNNNNNNNNNNNNNNNNNNNNNNNNA-TTTTTCAGTCCCCATCATGTGACATTGTCCAGCT----------------TTACCAAAATTGTCA-TTGCAGGTGTTGGATGCCAAACCTCTTTTAAAGGAATCACTTCAAGCTGAGGTTGGGTTGCCTGTGGATAAAAACATCCCTGTCATAGGTTTTATCGGTAGACTGGAAGAACAGAAGGGCTCAGATATCCTAGCAGCTGCGATTCCCCAATTTATTGGAGAGAACGTTCAGATTGTGGTCCTTGTATGCACTTGGAATAGCTTACTCAACATTTCTACTTCTANNNNNNNNNNNNNNNNNNNNNNNNNNNNNNNNNNNNNNNNNNNN-------NNNTCCTA-TGAGGTTTCATC---TAAGTTGCTGCCTCTTCTTCTTCCAGGGTACTGGTAAAAAGCCACTGGAAAAGCAACTTGAGCAGTTGGAAGTAAAATACCCCAACAAGGCCAGAGGCGTTGCTAAATTCAATGTACCTCTCGCACATATGATCATTGCTGATGCTGATTTTATGTTGATCCCCAGTAGGTTTGAACCATGTGGTCTCATTC"/>
[truncated: 338,290 more chars]
