# Supplementary material for: Seed Size, Fecundity and Postfire Regeneration Strategy Are Interdependent in Hakea
Source: PLoS One. 2015 Jun 2;10(6):e0129027. doi: 10.1371/journal.pone.0129027 (PMC4455191; doi:10.1371/journal.pone.0129027)
Supplement: S2 Table — (XLS) [file pone.0129027.s004.xls]

## Sheet: Table S1
Species	atpB	atpB-rbcL	ITS	matK	rbcL	rpl6	trnL	trnL-trnF
Hakea anadenia	KJ872858.1	KJ872963.1	KJ872928.1	-	-	KJ872915	-	KJ872990.1
Hakea arborescens	JQ257301.1	-	-	JQ257232.1	-	JQ257429.1	-	-
Hakea archaeoides	JQ257276.1	-	-	JQ257207.1	-	JQ257404.1	-	-
Hakea auriculata	JQ257280.1	KJ872975.1	KJ872942.1	JQ257211.1	KJ872899.1	JQ257408.1	KJ873015	KJ873000.1
Hakea baxteri	JQ257286.1	-	-	JQ257217.1	-	JQ257414.1	-	-
Hakea brachyptera	JQ257262.1	-	-	JQ257193.1	-	JQ257390.1	-	-
Hakea brownii	KJ872875.1	KJ872969.1	KJ872932.1	KJ872879.1	KJ872894.1	KJ872923	KJ873030	KJ873011.1
Hakea bucculenta	JQ257275.1	KJ872955.1	KJ872931.1	KJ872882.1	KJ872896.1	JQ257403.1	KJ873033	KJ872992.1
Hakea candolleana	KJ872869.1	KJ872971.1	KJ872938.1	-	KJ872895.1	KJ872922	-	KJ873012.1
Hakea ceratophylla	KJ872868.1	KJ872972.1	-	-	KJ872901.1	KJ872921	KJ873027	KJ873010.1
Hakea circumalata	KJ872873.1	KJ872978.1	KJ872939.1	KJ872881.1	KJ872897.1	KJ872919	KJ873014	KJ872982.1
Hakea clavata	JQ257263.1	-	-	JQ257194.1	-	JQ257391.1	-	-
Hakea commutata	JQ257290.1	-	-	JQ257221.1	-	JQ257418.1	-	-
Hakea conchifolia	JQ257291.1	-	-	JQ257222.1	-	JQ257419.1	-	-
Hakea constablei	JQ257279.1	-	-	JQ257210.1	-	JQ257407.1	-	-
Hakea corymbosa	JQ257272.1	-	-	JQ257203.1	-	JQ257400.1	-	-
Hakea crassifolia	KJ872872.1	KJ872977.1	KJ872934.1	KJ872878.1	KJ872900.1	-	KJ873023	KJ873001.1
Hakea cristata	JQ257255.1	-	-	JQ257186.1	-	JQ257383.1	-	-
Hakea cucullata	JQ257271.1	-	-	JQ257202.1	KJ872886.1	JQ257399.1	KJ873026	KJ872991.1
Hakea cygna	KJ872863.1	KJ872964.1	-	KJ872883.1	KJ872902.1	KJ872917	KJ873035	KJ872994.1
Hakea needlei	KJ872862.1	KJ872960.1	-	-	KJ872903.1	KJ872911	KJ873038	KJ872989.1
Hakea dactyloides	JQ257268.1	-	-	JQ257199.1	-	JQ257396.1	-	-
Hakea denticulata	-	-	KJ872941.1	-	-	-	-	KJ872999.1
Hakea divaricata	JQ257278.1	-	-	JQ257209.1	-	JQ257406.1	-	-
Hakea drupacea	JQ257264.1	-	-	JQ257195.1	-	JQ257392.1	-	-
Hakea eneabba	KJ872860.1	-	KJ872948.1	-	-	-	-	KJ872996.1
Hakea eriantha	JQ257256.1	-	-	JQ257187.1	-	JQ257384.1	-	-
Hakea ferruqinea	KJ872861.1	KJ872962.1	-	-	-	KJ872916	KJ873024	KJ872985.1
Hakea flabellifolia	KJ872876.1	KJ872973.1	KJ872937.1	KJ872880.1	-	KJ872924	KJ873031	KJ872984.1
Hakea florida	JQ257265.1	-	-	JQ257196.1	-	JQ257393.1	KJ873017	KJ873002.1
Hakea francisiana	KJ872856.1	KJ872956.1	-	-	KJ872889.1	KJ872925	KJ873034	KJ872997.1
Hakea gilbertii	KJ872866.1	KJ872958.1	KJ872953.1	KJ872885.1	-	-	-	-
Hakea grammatophylla	JQ257282.1	-	-	JQ257213.1	-	JQ257410.1	-	-
Hakea hastata	JQ257292.1	-	-	JQ257223.1	-	JQ257420.1	-	-
Hakea horrida	JQ257288.1	-	KJ872944.1	JQ257219.1	-	JQ257416.1	-	-
Hakea ilicifolia	KJ872871.1	KJ872976.1	KJ872946.1	KJ872877.1	KJ872887.1	KJ872927	KJ873016	KJ873005.1
Hakea incrassata	JQ257257.1	KJ872970.1	-	JQ257188.1	KJ872892.1	JQ257385.1	KJ873029	KJ873008.1
Hakea invaginata	JQ257296.1	-	-	JQ257227.1	-	JQ257424.1	-	-
Hakea lasianthoides	JQ257284.1	-	-	JQ257215.1	-	JQ257412.1	-	-
Hakea laurina	JQ257293.1	-	-	JQ257224.1	-	JQ257421.1	-	-
Hakea lehmanniana	JQ257298.1	-	-	JQ257229.1	-	JQ257426.1	-	-
Hakea linearis	JQ257297.1	-	-	JQ257228.1	-	JQ257425.1	-	-
Hakea lissocarpha	-	-	-	-	KJ872890.1	-	KJ873018	KJ873006.1
Hakea longiflora	-	KJ872968.1	-	-	-	-	KJ873022	KJ872980.1
Hakea lorea	JQ257250.1	-	-	JQ257181.1	-	JQ257378.1	-	-
Hakea marginata	KJ872864.1	KJ872959.1	KJ872949.1	-	KJ872906.1	KJ872913	-	-
Hakea megadenia	JQ257294.1	-	-	JQ257225.1	-	JQ257422.1	-	-
Hakea megalosperma	JQ257248.1	-	-	JQ257179.1	-	JQ257376.1	-	-
Hakea meisneriana	KJ872859.1	KJ872967.1	KJ872930.1	KJ872884.1	KJ872908.1	KJ872912	KJ873028	KJ873009.1
Hakea multilineata	JQ257270.1	-	-	JQ257201.1	-	JQ257398.1	KJ873032	KJ872995.1
Hakea nitida	JQ257289.1	-	-	JQ257220.1	-	JQ257417.1	-	-
Hakea obliqua	JQ257285.1	-	-	JQ257216.1	-	JQ257413.1	-	-
Hakea obtusa	KJ872867.1	KJ872961.1	KJ872936.1	-	KJ872904.1	-	KJ873025	KJ872988.1
Hakea orthorrhyncha	JQ257266.1	-	-	JQ257197.1	-	JQ257394.1	-	-
Hakea pandanicarpa	JQ257267.1	-	KJ872933.1	JQ257198.1	-	JQ257395.1	-	-
Hakea persiehana	JQ257300.1	-	-	JQ257231.1	-	JQ257428.1	-	-
Hakea petiolaris	JQ257269.1	-	-	JQ257200.1	-	JQ257397.1	-	-
Hakea platysperma	JQ257287.1	-	-	JQ257218.1	-	JQ257415.1	-	-
Hakea preissii	-	-	KJ872940.1	-	-	-	KJ873020	KJ872998.1
Hakea propinqua	JQ257252.1	-	-	JQ257183.1	-	JQ257380.1	-	-
Hakea prostrata	JQ257254.1	-	-	JQ257185.1	-	JQ257382.1	-	-
Hakea psilorrhyncha	KJ872874.1	-	KJ872935.1	-	KJ872905.1	KJ872918	KJ873013	KJ873007.1
Hakea purpurea	JQ257281.1	-	-	JQ257212.1	-	JQ257409.1	-	-
Hakea pycnoneura	JQ257277.1	-	-	JQ257208.1	-	JQ257405.1	-	-
Hakea recurva	JQ257274.1	-	-	JQ257205.1	-	JQ257402.1	-	-
Hakea ruscifolia	JQ257295.1	-	-	JQ257226.1	-	JQ257423.1	KJ873019	-
Hakea salicifolia	JQ257258.1	-	-	JQ257189.1	-	JQ257386.1	-	-
Hakea scoparia	KJ872865.1	KJ872966.1	KJ872952.1	-	KJ872898.1	KJ872914	KJ873039	KJ872987.1
Hakea sericea	JQ257251.1	-	-	JQ257182.1	-	JQ257379.1	-	-
Hakea smilacifolia	KJ872857.1	KJ872965.1	KJ872951.1	-	KJ872907.1	KJ872910	KJ873036	KJ872981.1
Hakea spathulata	-	KJ872974.1	KJ872943.1	-	KJ872891.1	KJ872926	-	KJ872983.1
Hakea stenophylla	JQ257283.1	-	-	JQ257214.1	-	JQ257411.1	-	-
Hakea strumosa	JQ257259.1	KJ872979.1	KJ872947.1	JQ257190.1	KJ872893.1	JQ257387.1	KJ873021	KJ873004.1
Hakea subsulcata	JQ257299.1	-	-	JQ257230.1	-	JQ257427.1	KJ873037	KJ872993.1
Hakea sulcata	-	KJ872957.1	KJ872950.1	-	KJ872909.1	-	-	KJ872986.1
Hakea teretifolia	JQ257261.1	-	-	JQ257192.1	-	JQ257389.1	-	-
Hakea trifurcata	JQ257260.1	-	-	JQ257191.1	-	JQ257388.1	-	-
Hakea trineura	JQ257249.1	-	-	JQ257180.1	-	JQ257377.1	-	-
Hakea ulicina	JQ257273.1	-	-	JQ257204.1	-	JQ257401.1	-	-
Hakea varia	KJ872870.1	KJ872954.1	KJ872945.1	-	KJ872888.1	KJ872920	-	KJ873003.1
Hakea verrucosa	JQ257253.1	-	-	JQ257184.1	-	JQ257381.1	-	-
Hakea victoria	-	-	KJ872929.1	-	-	-	-	-
Grevillea juncifolia	AY837794.1	AF060731.1	DQ499129.1	AY823169.1	HM849807.1	JQ765093.1	AY823210.1	AY823215.1
Finschia chloroxantha	JQ257245.1	AF060742.1	DQ499133.1	JQ257176.1	DQ875861.1	JQ257373.1	AF482145.1	AF482190.1
Buckinghamia celsissima	JQ257247.1	AF060747.1	FJ468589.1	JQ257178.1	DQ875862.1	JQ257375.1	-	FJ626569.1
Banksia serrata	JQ257302.1	-	-	JQ257233.1	-	JQ257430.1	EU676055.1	EU676060.1
Persoonia lanceolata	JQ257241.1	-	EU676069.1	JQ257172.1	U79178.1	-	-	-
Table S2. 8 types of Hakea chloroplast DNA used in Hakea genus phylogenetic reconstruction
